# Supplementary material for: 1-{2-[(4-Hydr­oxy-3-methoxy­benzyl­idene)amino]eth­yl}-3-methylimid­azolium hexa­fluoro­phosphate
Source: Acta Crystallogr Sect E Struct Rep Online. 2009 May 29;65(Pt 6):o1427. doi: 10.1107/S160053680901928X (PMC2969671; doi:10.1107/S160053680901928X)
Supplement: Supplementary file 2 [file e-65-o1427-Isup2.hkl]

# 
# h,k,l, Fc-squared, Fo-squared, sigma(Fo-squared) and status flag 
# 
data_I
_shelx_title ' 01131m in P2(1)/n' 
_shelx_refln_list_code          4 
_shelx_F_calc_maximum      219.64 
_exptl_crystal_F_000       832.00 
_reflns_d_resolution_high  0.7813 
 
loop_ 
 _symmetry_equiv_pos_as_xyz 
 'x, y, z' 
 '-x+1/2, y+1/2, -z+1/2' 
 '-x, -y, -z' 
 'x-1/2, -y-1/2, z-1/2' 
 
_cell_length_a     7.5285 
_cell_length_b    12.6850 
_cell_length_c    17.8268 
_cell_angle_alpha  90.000 
_cell_angle_beta   96.245 
_cell_angle_gamma  90.000 
 
_shelx_F_squared_multiplier     1.000 
 
loop_ 
 _refln_index_h 
 _refln_index_k 
 _refln_index_l 
 _refln_F_squared_calc 
 _refln_F_squared_meas 
 _refln_F_squared_sigma 
 _refln_observed_status 
   2   0   0      425.13      383.97      8.71 o 
   4   0   0        6.35        4.85      1.78 o 
   6   0   0      842.41      807.87     21.85 o 
   8   0   0        3.42        6.04      5.00 o 
   1   1   0      115.89      132.81      3.68 o 
   2   1   0    12971.31    13229.02    173.60 o 
   3   1   0       16.71       15.95      1.09 o 
   4   1   0     1697.99     1588.59     16.84 o 
   5   1   0        7.79        5.86      1.70 o 
   6   1   0        3.98        2.49      2.47 o 
   7   1   0       70.01       69.06      4.49 o 
   8   1   0      105.25      101.25      5.67 o 
   9   1   0       37.96       37.97      5.68 o 
   0   2   0       32.38       18.90      1.52 o 
   1   2   0      411.77      455.00      7.08 o 
   2   2   0     1207.75     1190.45     16.13 o 
   3   2   0     4893.89     5007.53     48.86 o 
   4   2   0     1413.34     1423.87     15.38 o 
   5   2   0      123.97      136.41      3.14 o 
   6   2   0      569.26      535.50     14.45 o 
   7   2   0      579.01      577.02     12.92 o 
   8   2   0      162.96      167.47      7.10 o 
   9   2   0       16.80       21.73      4.95 o 
   1   3   0     1109.50     1078.15     11.18 o 
   2   3   0     3481.54     3395.80     44.34 o 
   3   3   0      488.09      460.64      5.83 o 
   4   3   0     1645.40     1614.51     19.46 o 
   5   3   0      212.69      191.79      3.87 o 
   6   3   0       30.98       30.56      3.60 o 
   7   3   0      416.04      398.00     10.28 o 
   8   3   0        1.79        1.81      3.59 o 
   9   3   0       16.06       22.25      4.63 o 
   0   4   0     3281.42     3355.42     65.52 o 
   1   4   0     8216.61     8249.30     78.93 o 
   2   4   0      302.83      281.53      4.01 o 
   3   4   0      194.12      177.21      2.81 o 
   4   4   0       70.49       89.17      2.44 o 
   5   4   0      928.43      871.49     10.72 o 
   6   4   0     1089.20     1102.77     19.54 o 
   7   4   0       49.74       48.45      6.88 o 
   8   4   0      166.57      154.09      6.66 o 
   9   4   0       29.07       20.99      7.33 o 
   1   5   0     1671.27     1784.77     18.34 o 
   2   5   0     2289.66     2295.74     27.01 o 
   3   5   0     6436.23     6680.48     64.64 o 
   4   5   0     1548.89     1529.94     14.93 o 
   5   5   0      112.65      110.12      2.83 o 
   6   5   0      144.30      144.71      4.87 o 
   7   5   0      110.62      105.62      8.19 o 
   8   5   0      112.54      106.76      8.52 o 
   9   5   0       68.42       71.66      7.20 o 
   0   6   0       51.00       58.06      2.09 o 
   1   6   0     2211.95     2150.87     25.60 o 
   2   6   0     1123.69     1276.36     15.74 o 
   3   6   0      172.14      185.26      3.07 o 
   4   6   0      871.53      919.85     10.98 o 
   5   6   0      468.48      459.44      7.00 o 
   6   6   0       57.69       62.27      4.43 o 
   7   6   0      105.01       98.33      5.42 o 
   8   6   0        1.72        2.25      3.99 o 
   1   7   0      329.59      327.62      5.66 o 
   2   7   0      835.90      788.63      9.61 o 
   3   7   0     2842.61     2782.84     34.80 o 
   4   7   0       27.83       30.02      3.43 o 
   5   7   0      388.38      388.56      6.47 o 
   6   7   0       81.30       68.84      6.33 o 
   7   7   0        1.70       -1.27      3.45 o 
   8   7   0      174.72      176.09      7.60 o 
   0   8   0     1186.70     1150.04     27.27 o 
   1   8   0     2746.62     2851.61     39.05 o 
   2   8   0      568.30      564.22      7.70 o 
   3   8   0       53.06       59.18      2.75 o 
   4   8   0        0.09       -1.56      1.56 o 
   5   8   0      476.14      462.39      8.60 o 
   6   8   0      199.84      216.74      7.21 o 
   7   8   0      396.88      411.13     11.12 o 
   8   8   0       45.42       58.49      6.13 o 
   1   9   0      425.85      411.90      9.54 o 
   2   9   0       62.19       78.71      3.50 o 
   3   9   0     2042.84     2045.70     22.38 o 
   4   9   0      223.87      216.81      5.51 o 
   5   9   0        6.27        1.76      2.15 o 
   6   9   0       27.14       29.52      4.27 o 
   7   9   0      454.01      467.53     12.16 o 
   0  10   0     4912.97     4844.97     99.38 o 
   1  10   0      614.49      564.22     12.22 o 
   2  10   0      977.48      984.95     18.33 o 
   3  10   0       97.06       90.03      3.82 o 
   4  10   0       82.96       74.88      3.15 o 
   5  10   0       63.12       61.00      4.65 o 
   6  10   0        2.44        0.61      3.60 o 
   7  10   0       33.10       45.04      6.02 o 
   1  11   0      217.36      229.07      7.61 o 
   2  11   0      231.23      221.08      8.00 o 
   3  11   0      350.56      356.60      9.74 o 
   4  11   0      126.00      115.79      4.64 o 
   5  11   0        5.74        6.80      2.99 o 
   6  11   0       33.40       46.86     13.02 o 
   7  11   0       42.76       49.80      6.02 o 
   0  12   0     1228.97     1201.35     31.27 o 
   1  12   0       55.80       61.27      5.33 o 
   2  12   0       76.29       62.07      4.67 o 
   3  12   0       93.77       87.96      5.43 o 
   4  12   0      108.47      116.07      6.34 o 
   5  12   0      573.28      608.45     11.50 o 
   6  12   0        3.13        4.19      6.28 o 
   1  13   0        2.52        1.13      3.20 o 
   2  13   0      300.95      296.34      9.56 o 
   3  13   0      249.31      273.90      9.15 o 
   4  13   0        5.84        4.31      4.07 o 
   5  13   0       82.89       97.79      5.80 o 
   0  14   0      365.27      363.31     15.42 o 
   1  14   0      112.40      119.06      6.50 o 
   2  14   0       59.71       60.87      6.04 o 
   3  14   0       89.68       94.56      6.82 o 
   4  14   0        6.00        5.36      4.67 o 
   1  15   0      103.87      115.42     10.71 o 
   2  15   0        0.70        3.27      4.49 o 
   3  15   0       61.60       56.89      8.09 o 
   0  16   0       96.47       89.15      9.71 o 
   1  16   0      115.21      143.94      7.98 o 
  -9   0   1       91.37       98.62      8.95 o 
  -7   0   1      298.71      297.15     12.28 o 
  -5   0   1      453.12      485.12      9.61 o 
  -3   0   1     2035.68     2100.99     42.36 o 
  -1   0   1     1677.55     1588.46     31.65 o 
   1   0   1     2021.10     2098.56     41.31 o 
   3   0   1     7152.92     7190.32    107.97 o 
   5   0   1     1096.18     1058.70     17.17 o 
   7   0   1       77.78       65.16      6.19 o 
   9   0   1      135.05      150.79     10.33 o 
  -9   1   1        0.55        1.92      4.17 o 
  -8   1   1       95.87       86.71      7.78 o 
  -7   1   1       71.80       75.41      4.65 o 
  -6   1   1        3.01        2.14      1.60 o 
  -5   1   1     1015.20      958.88     13.04 o 
  -4   1   1      652.19      650.10     10.96 o 
  -3   1   1     1593.41     1691.42     24.57 o 
  -2   1   1    39887.33    39044.40    750.66 o 
  -1   1   1     7631.22     6980.21    765.34 o 
   0   1   1      252.96      278.63      5.11 o 
   1   1   1    14075.30    13818.97    135.01 o 
   2   1   1      628.54      649.15      7.03 o 
   3   1   1      132.13      125.76      2.86 o 
   4   1   1     1392.53     1452.82     15.47 o 
   5   1   1     5079.59     5096.99     50.44 o 
   6   1   1       49.35       44.93      3.71 o 
   7   1   1       61.76       65.30      4.44 o 
   8   1   1       58.42       76.79     10.09 o 
   9   1   1        3.86        4.44      4.41 o 
  -9   2   1       50.41       65.90      6.44 o 
  -8   2   1        6.96        1.89      3.49 o 
  -7   2   1       64.45       62.79      4.74 o 
  -6   2   1      370.34      345.24      5.77 o 
  -5   2   1     1385.73     1357.77     17.26 o 
  -3   2   1      597.25      521.73      8.90 o 
  -2   2   1      748.46      799.78     17.37 o 
  -1   2   1     1131.78     1206.34     14.06 o 
   0   2   1      184.36      185.38      2.72 o 
   1   2   1     1130.92     1123.82     12.86 o 
   2   2   1     5184.97     5230.07     50.63 o 
   3   2   1     2080.70     2039.22     20.73 o 
   4   2   1       51.98       51.24      2.86 o 
   5   2   1      944.85      933.76     11.01 o 
   6   2   1       14.89       11.04      2.93 o 
   7   2   1     1053.33     1029.85     19.42 o 
   8   2   1        4.35        5.30      3.69 o 
   9   2   1      132.72      142.27      7.24 o 
  -9   3   1      104.47       92.08      6.51 o 
  -8   3   1       24.47       22.96      4.57 o 
  -7   3   1      347.03      329.49      9.59 o 
  -6   3   1      433.08      440.47      6.81 o 
  -5   3   1      916.35      895.56     13.82 o 
  -4   3   1     2565.41     2601.05     44.29 o 
  -3   3   1      875.12      928.94     14.87 o 
  -2   3   1      679.20      757.10      9.66 o 
  -1   3   1     3970.96     3805.00     42.57 o 
   0   3   1     4338.69     4468.25     50.19 o 
   1   3   1    11511.33    11297.46    179.27 o 
   2   3   1     1022.96     1060.40     10.02 o 
   3   3   1     1089.67     1131.47     12.21 o 
   4   3   1     1961.31     1957.77     20.45 o 
   5   3   1     2199.70     2196.27     23.14 o 
   6   3   1     1047.82     1061.27     19.37 o 
   7   3   1      100.60      102.67      5.29 o 
   8   3   1       50.34       63.40      5.47 o 
   9   3   1        1.86        2.04      4.46 o 
  -9   4   1      249.48      260.69     13.99 o 
  -8   4   1       20.31       26.00      4.43 o 
  -7   4   1      854.92      838.04     19.94 o 
  -6   4   1      138.61      128.28      3.54 o 
  -5   4   1     1570.96     1578.78     18.81 o 
  -4   4   1      181.51      147.25      5.92 o 
  -3   4   1      507.80      438.98      6.73 o 
  -2   4   1      373.16      396.41      5.94 o 
  -1   4   1     2939.52     3007.73     29.57 o 
   0   4   1      344.73      367.13      4.34 o 
   1   4   1     3473.80     3694.02     36.09 o 
   2   4   1      554.38      482.29      5.81 o 
   3   4   1     5740.81     5912.19     51.34 o 
   4   4   1     1679.05     1673.03     17.88 o 
   5   4   1      282.57      281.08      4.82 o 
   6   4   1      260.66      243.99      9.81 o 
   7   4   1      232.51      225.30      7.49 o 
   8   4   1      127.78      135.08      9.14 o 
   9   4   1        0.88        1.00      6.71 o 
  -9   5   1        8.93        5.95      7.33 o 
  -8   5   1        2.78       -3.95      5.57 o 
  -7   5   1       78.79       75.44      6.85 o 
  -6   5   1       52.27       51.53      2.58 o 
  -5   5   1     1891.99     1846.12     18.01 o 
  -4   5   1       13.28       19.61      2.05 o 
  -3   5   1      202.78      217.17      4.19 o 
  -2   5   1     1386.55     1292.38     16.81 o 
  -1   5   1      243.62      278.03      3.96 o 
   0   5   1       20.99       25.57      0.97 o 
   1   5   1      189.71      187.51      3.11 o 
   2   5   1     3722.23     3733.33     50.88 o 
   3   5   1        6.75        1.95      0.97 o 
   4   5   1     3907.38     4054.57     36.19 o 
   5   5   1     1420.05     1381.82     14.03 o 
   6   5   1     1387.34     1326.53     18.37 o 
   7   5   1      112.09      113.80      5.58 o 
   8   5   1       54.65       74.53     11.02 o 
   9   5   1       18.68       34.92      7.52 o 
  -8   6   1      101.33      107.69      6.15 o 
  -7   6   1        0.08        0.31      3.26 o 
  -6   6   1       91.84       87.22      3.22 o 
  -5   6   1        0.61        0.66      1.42 o 
  -4   6   1      231.77      229.55      3.73 o 
  -3   6   1     5150.84     5208.15     51.30 o 
  -2   6   1      105.87      102.07      2.46 o 
  -1   6   1     3803.26     4040.56     46.27 o 
   0   6   1     1707.16     2001.00     18.11 o 
   1   6   1       60.34       54.20      1.83 o 
   2   6   1     1407.24     1326.41     14.52 o 
   3   6   1      779.78      747.22      8.95 o 
   4   6   1     1371.04     1378.33     13.78 o 
   5   6   1      282.88      262.67      4.94 o 
   6   6   1      160.91      138.55      5.65 o 
   7   6   1       66.83       69.74      6.33 o 
   8   6   1      322.50      364.15     10.94 o 
  -8   7   1       41.90       46.93     10.33 o 
  -7   7   1       77.78       68.05      5.38 o 
  -6   7   1       99.51       87.97      3.36 o 
  -5   7   1      194.43      196.69      5.06 o 
  -4   7   1      293.19      300.00      5.28 o 
  -3   7   1      355.43      329.91      6.23 o 
  -2   7   1     1763.16     1826.75     19.44 o 
  -1   7   1       19.70       27.34      2.56 o 
   0   7   1     1771.63     1727.98     17.94 o 
   1   7   1        9.07       12.01      1.55 o 
   2   7   1      571.91      495.56      6.82 o 
   3   7   1      334.20      358.36      6.57 o 
   4   7   1      144.11      144.24      6.84 o 
   5   7   1        0.85       -0.67      1.67 o 
   6   7   1        8.81        8.33      3.88 o 
   7   7   1       28.30       27.08      5.19 o 
   8   7   1       23.03       19.51      6.21 o 
  -8   8   1       74.72       84.09      5.82 o 
  -7   8   1       77.21       65.29      4.84 o 
  -6   8   1        2.24        5.77      2.40 o 
  -5   8   1        0.73        1.96      1.94 o 
  -4   8   1      452.25      425.10      8.55 o 
  -3   8   1       58.45       57.07      2.47 o 
  -2   8   1     2364.99     2412.04     30.13 o 
  -1   8   1     1079.70     1160.78     19.56 o 
   0   8   1      348.03      393.84      6.35 o 
   1   8   1      652.87      632.43     10.54 o 
   2   8   1     1398.83     1423.40     15.97 o 
   3   8   1       87.26       76.81      2.74 o 
   4   8   1       33.85       25.77      7.06 o 
   5   8   1       74.63       78.25      3.15 o 
   6   8   1        0.18        0.19      3.12 o 
   7   8   1      181.06      181.32     10.88 o 
   8   8   1      195.62      209.39      8.51 o 
  -8   9   1       75.80       93.81     11.33 o 
  -7   9   1       15.43       17.58      5.14 o 
  -6   9   1       42.54       49.52      4.04 o 
  -5   9   1        0.08       -1.39      2.02 o 
  -4   9   1      701.28      723.54     11.61 o 
  -3   9   1      463.23      512.68      7.62 o 
  -2   9   1     3450.63     3533.24     42.01 o 
  -1   9   1       24.49       15.95      2.73 o 
   0   9   1     1226.78     1258.03     21.29 o 
   1   9   1      432.78      443.85      9.93 o 
   2   9   1      427.39      417.05      7.50 o 
   3   9   1      939.61      899.23     11.47 o 
   4   9   1      105.04      100.65      6.45 o 
   5   9   1      435.17      402.94      9.89 o 
   6   9   1       61.56       60.74      4.59 o 
   7   9   1       15.62        8.47      4.18 o 
  -7  10   1       42.76       43.14      5.49 o 
  -6  10   1        4.32        3.63      3.28 o 
  -5  10   1      148.93      146.67      4.33 o 
  -4  10   1       75.87       79.00      3.28 o 
  -3  10   1       65.15       59.61      5.87 o 
  -2  10   1     2665.02     2734.18     42.07 o 
  -1  10   1      557.26      574.46     12.40 o 
   0  10   1       59.05       56.00      4.12 o 
   1  10   1      496.76      442.73     10.45 o 
   2  10   1     2449.04     2420.78     37.71 o 
   3  10   1      195.37      193.66      4.53 o 
   4  10   1       52.63       52.40      4.12 o 
   5  10   1       67.80       66.54      3.75 o 
   6  10   1       17.90       15.73      5.33 o 
   7  10   1       61.49       55.11      6.07 o 
  -7  11   1        1.59       -0.05      7.85 o 
  -6  11   1      193.44      203.17      6.32 o 
  -5  11   1        6.47        5.14      3.07 o 
  -4  11   1      162.66      173.07      5.40 o 
  -3  11   1        2.62        5.69      3.88 o 
  -2  11   1      494.40      483.43     11.61 o 
  -1  11   1        6.35        4.36      2.94 o 
   0  11   1     1372.23     1415.45     25.49 o 
   1  11   1       16.13       13.95      3.21 o 
   2  11   1      263.23      254.52      8.03 o 
   3  11   1       16.05        7.13      5.28 o 
   4  11   1       16.29       22.76      5.87 o 
   5  11   1        9.71        6.41      3.14 o 
   6  11   1      205.79      242.20      8.57 o 
  -5  12   1       86.58       88.74      4.73 o 
  -4  12   1      236.12      249.09      8.55 o 
  -3  12   1        1.85        4.21      3.44 o 
  -2  12   1     1389.77     1416.25     25.34 o 
  -1  12   1      542.01      558.42     13.04 o 
   0  12   1       26.23       21.60      3.78 o 
   1  12   1       15.06        7.09      3.97 o 
   2  12   1        0.11       -3.09      3.09 o 
   3  12   1        4.32        2.35      3.58 o 
   4  12   1       14.34        9.26      3.17 o 
   5  12   1       21.06       23.91      3.80 o 
   6  12   1       10.80       16.47      6.47 o 
  -5  13   1       15.55       10.83      5.64 o 
  -4  13   1      196.47      228.49      8.72 o 
  -3  13   1       16.21       16.74      4.25 o 
  -2  13   1      754.67      760.53     16.59 o 
  -1  13   1      102.91      106.13      5.92 o 
   0  13   1       79.25       73.65      5.04 o 
   1  13   1       58.30       58.77      7.04 o 
   2  13   1      101.86      105.54      6.12 o 
   3  13   1        3.77        0.79      3.67 o 
   4  13   1       40.84       59.40      5.99 o 
   5  13   1       67.57       85.76      5.11 o 
  -4  14   1        4.54        3.32      4.90 o 
  -3  14   1       10.74        8.76      4.48 o 
  -2  14   1       31.45       28.24      4.74 o 
  -1  14   1       68.32       70.80      6.11 o 
   0  14   1       45.40       39.57      5.13 o 
   1  14   1        1.95        4.07      4.90 o 
   2  14   1      141.72      162.24      9.07 o 
   3  14   1      176.62      192.07      8.53 o 
   4  14   1       77.63       75.43     16.37 o 
  -3  15   1       61.53       78.53      7.54 o 
  -2  15   1        0.80       -0.45      5.83 o 
  -1  15   1       28.08       29.34      4.75 o 
   0  15   1       15.14       19.12      4.88 o 
   1  15   1       21.82       22.30      4.96 o 
   2  15   1       17.64       24.34     13.21 o 
   3  15   1       31.56       27.10      6.62 o 
  -1  16   1        6.04        7.93      5.15 o 
   0  16   1       23.59       17.47      5.30 o 
   1  16   1        3.10        2.40      4.89 o 
  -8   0   2       19.28       20.85      5.85 o 
  -6   0   2      442.11      420.19      9.32 o 
  -4   0   2        4.74       10.71      2.33 o 
  -2   0   2      965.79     1001.68     21.32 o 
   0   0   2       16.02       36.24      0.99 o 
   2   0   2      965.59      921.79     19.99 o 
   4   0   2        5.71       11.44      2.97 o 
   6   0   2      512.09      495.15     15.61 o 
   8   0   2        0.09        5.05      5.09 o 
  -9   1   2       70.77       88.21      7.07 o 
  -8   1   2        1.64       -1.83      3.43 o 
  -7   1   2       31.92       32.16      4.09 o 
  -6   1   2      127.99      128.27      3.43 o 
  -5   1   2      620.12      618.08     11.24 o 
  -4   1   2        1.45        2.67      1.51 o 
  -3   1   2      369.59      345.70      9.33 o 
  -2   1   2     4132.43     4197.82     58.14 o 
  -1   1   2      278.43      273.81     11.28 o 
   0   1   2     2173.16     2084.76     58.15 o 
   1   1   2      334.87      319.82      3.63 o 
   2   1   2       82.73       50.82      2.10 o 
   3   1   2      252.20      233.09      3.26 o 
   4   1   2      500.19      465.58      5.93 o 
   5   1   2      511.58      513.84      8.06 o 
   6   1   2        2.06        5.74      2.54 o 
   7   1   2      138.33      125.68      5.54 o 
   8   1   2      179.62      192.57      7.37 o 
   9   1   2        0.04        1.61      4.55 o 
  -9   2   2        0.54       -1.27      4.52 o 
  -8   2   2       60.16       66.52      5.77 o 
  -7   2   2       32.55       24.11      3.86 o 
  -6   2   2      894.17      855.59     10.98 o 
  -5   2   2       79.03       82.00      3.03 o 
  -4   2   2     1440.00     1429.13     21.83 o 
  -3   2   2     1781.15     1792.22     37.17 o 
  -2   2   2     3341.66     3351.39     66.99 o 
  -1   2   2       27.12       29.42      1.01 o 
   0   2   2    43871.20    38464.37   1172.24 o 
   1   2   2        5.25        7.57      1.06 o 
   2   2   2      337.63      307.74      3.85 o 
   3   2   2     4088.31     4201.31     41.17 o 
   4   2   2       34.52       26.12      1.53 o 
   5   2   2      449.42      449.56      7.42 o 
   6   2   2     1409.55     1419.47     23.92 o 
   7   2   2       54.58       54.11      4.45 o 
   8   2   2       91.74       89.44      5.53 o 
   9   2   2      189.35      183.45      8.06 o 
  -9   3   2       22.23       31.84      6.59 o 
  -8   3   2       71.57       75.53      5.22 o 
  -7   3   2        5.72        5.86      3.21 o 
  -6   3   2      720.73      695.70      9.47 o 
  -5   3   2       18.01       10.80      3.05 o 
  -4   3   2     4182.24     4353.62     86.58 o 
  -3   3   2       73.33       83.21      3.13 o 
  -2   3   2      336.27      260.74      4.22 o 
  -1   3   2       52.38       46.47      1.52 o 
   0   3   2      393.74      395.89      5.41 o 
   1   3   2     1110.36     1208.98     14.27 o 
   2   3   2        0.64        1.03      0.61 o 
   3   3   2      171.58      150.02      3.33 o 
   4   3   2     3579.60     3534.78     35.34 o 
   5   3   2      127.95      137.46      3.76 o 
   6   3   2       21.85       25.36      3.38 o 
   7   3   2        0.07       -2.66      2.66 o 
   8   3   2      293.56      294.50      9.39 o 
   9   3   2      237.52      252.17      9.22 o 
  -9   4   2        5.97        6.33      6.81 o 
  -8   4   2        1.54        1.29      3.51 o 
  -7   4   2      143.52      138.23      6.01 o 
  -6   4   2       38.72       40.77      4.87 o 
  -5   4   2      991.78      974.16     13.80 o 
  -4   4   2      814.02      800.91     14.00 o 
  -3   4   2      818.88      871.94     12.29 o 
  -2   4   2      707.55      792.42     10.44 o 
  -1   4   2        9.26        2.96      0.80 o 
   0   4   2      458.13      386.28      5.52 o 
   1   4   2       28.24       31.99      1.22 o 
   2   4   2     1093.92     1259.80     11.87 o 
   3   4   2     2438.30     2609.48     23.56 o 
   4   4   2        0.15        2.13      1.10 o 
   5   4   2      380.56      387.81      6.88 o 
   6   4   2     1691.63     1613.28     26.48 o 
   7   4   2      431.80      430.96     10.81 o 
   8   4   2       13.41        8.19      5.52 o 
   9   4   2      214.77      258.74     14.14 o 
  -9   5   2       61.24       63.16      9.14 o 
  -8   5   2        0.18       -0.67      5.14 o 
  -7   5   2       28.23       29.84      9.09 o 
  -6   5   2       74.18       69.72      2.85 o 
  -5   5   2        0.01       -0.47      1.42 o 
  -4   5   2      472.43      420.40      6.21 o 
  -3   5   2     1103.39     1052.66     11.95 o 
  -2   5   2      691.75      645.25      9.01 o 
  -1   5   2     1951.39     2083.19     30.59 o 
   0   5   2        2.97        2.82      0.88 o 
   1   5   2      431.91      510.84      6.33 o 
   2   5   2      588.39      514.17      6.25 o 
   3   5   2      277.05      217.00      4.83 o 
   4   5   2     2785.24     2727.12     25.03 o 
   5   5   2      357.17      331.34      5.54 o 
   6   5   2        6.29        4.47      2.32 o 
   7   5   2        6.50        4.24      3.41 o 
   8   5   2       77.03       82.58      5.91 o 
  -8   6   2      118.32      106.49      7.19 o 
  -7   6   2      237.41      234.66      7.75 o 
  -6   6   2      436.55      418.95      7.06 o 
  -5   6   2      524.79      514.69      8.77 o 
  -4   6   2        8.07       14.03      1.67 o 
  -3   6   2       93.67       92.40      6.16 o 
  -2   6   2      280.95      298.21      4.56 o 
  -1   6   2     1810.37     1876.40     32.56 o 
   0   6   2       15.95        5.83      1.15 o 
   1   6   2     1210.29     1234.26     13.48 o 
   2   6   2     2339.63     2517.79     33.50 o 
   3   6   2      422.37      392.78      4.97 o 
   4   6   2      131.16      117.67      2.66 o 
   5   6   2      431.33      431.15      7.91 o 
   6   6   2       95.58       89.53      4.86 o 
   7   6   2      216.59      216.63     10.40 o 
   8   6   2      304.47      329.20     10.45 o 
  -8   7   2       20.94       15.22      7.02 o 
  -7   7   2      255.29      255.76      8.26 o 
  -6   7   2      124.68      122.62      4.38 o 
  -5   7   2      304.44      286.78      5.41 o 
  -4   7   2      111.95       92.97      2.90 o 
  -3   7   2     2116.60     2083.79     22.17 o 
  -2   7   2     5061.38     5450.92     53.55 o 
  -1   7   2       23.44       15.33      1.59 o 
   0   7   2      516.57      486.22      7.68 o 
   1   7   2        9.69       19.26      2.20 o 
   2   7   2     1687.99     1776.17     19.08 o 
   3   7   2     3665.40     3817.29     44.43 o 
   4   7   2      350.46      389.86      6.23 o 
   5   7   2      372.77      350.86      6.07 o 
   6   7   2        0.03        0.35      3.95 o 
   7   7   2      245.75      274.41      8.84 o 
   8   7   2       16.91        8.11      5.59 o 
  -8   8   2        4.30        0.86      6.81 o 
  -7   8   2       53.35       63.72     12.59 o 
  -6   8   2        1.41       -0.99      2.19 o 
  -5   8   2      316.87      311.36      5.84 o 
  -4   8   2        0.43       -1.53      1.53 o 
  -3   8   2      208.64      215.33      4.30 o 
  -2   8   2       85.27       86.58      4.70 o 
  -1   8   2      666.34      623.36      9.28 o 
   0   8   2      110.00      113.80      3.04 o 
   1   8   2     1711.56     1700.28     22.48 o 
   2   8   2        8.09        3.14      1.47 o 
   3   8   2        0.55        0.80      1.46 o 
   4   8   2      182.39      182.63      4.70 o 
   5   8   2        0.04       -1.04      1.94 o 
   6   8   2       21.92       20.76      3.90 o 
   7   8   2        8.27        9.38      3.83 o 
   8   8   2        4.82       -2.89      4.72 o 
  -8   9   2       61.82       75.25      9.66 o 
  -7   9   2       39.77       37.60      7.52 o 
  -6   9   2       16.18        9.10      3.21 o 
  -5   9   2       10.20        8.83      2.27 o 
  -4   9   2       73.19       68.28      2.87 o 
  -3   9   2      156.85      159.02      3.84 o 
  -2   9   2       17.93       14.72      2.48 o 
  -1   9   2      213.61      227.91      6.68 o 
   0   9   2        0.97        0.09      2.10 o 
   1   9   2      567.91      563.68     14.68 o 
   2   9   2      325.65      317.47      5.50 o 
   3   9   2     1760.54     1778.35     19.92 o 
   4   9   2        5.65        4.41      1.92 o 
   5   9   2      227.22      215.32      6.03 o 
   6   9   2        2.26        5.77      3.61 o 
   7   9   2        3.17       -2.80      4.28 o 
  -7  10   2      257.02      264.26     13.37 o 
  -6  10   2        2.85        1.02      3.08 o 
  -5  10   2        9.87        3.39      2.52 o 
  -4  10   2       15.09       11.07      2.31 o 
  -3  10   2       13.07        7.62      2.88 o 
  -2  10   2       29.45       23.01      3.62 o 
  -1  10   2      415.79      436.70     10.47 o 
   0  10   2     1311.05     1294.31     22.31 o 
   1  10   2     3131.98     3195.27     52.05 o 
   2  10   2      488.87      466.50     10.84 o 
   3  10   2      131.50      123.64      3.72 o 
   4  10   2       32.24       32.31      3.46 o 
   5  10   2       67.02       62.50      3.95 o 
   6  10   2        1.51        3.33      3.85 o 
   7  10   2      202.85      221.77      8.80 o 
  -7  11   2       40.45       45.36      8.90 o 
  -6  11   2        5.05       13.44      5.78 o 
  -5  11   2      167.08      159.13      6.96 o 
  -4  11   2       10.82       11.38      4.79 o 
  -3  11   2      897.83      910.37     18.09 o 
  -2  11   2      124.73      121.22      5.82 o 
  -1  11   2      619.80      620.46     13.61 o 
   0  11   2      674.75      628.16     13.63 o 
   1  11   2       14.66       13.97      3.19 o 
   2  11   2      255.34      254.50      8.01 o 
   3  11   2     1119.35     1113.15     20.56 o 
   4  11   2       92.92      100.33      4.37 o 
   5  11   2       31.06       31.50      6.76 o 
   6  11   2        8.30       10.11      6.12 o 
  -6  12   2       17.12       18.73      5.33 o 
  -5  12   2       21.03       21.60      8.35 o 
  -4  12   2       62.43       52.93      5.40 o 
  -3  12   2       10.30        7.90      3.75 o 
  -2  12   2       27.97       29.02      6.74 o 
  -1  12   2      240.23      216.65      7.57 o 
   0  12   2      841.30      822.94     17.61 o 
   1  12   2      725.31      756.64     15.95 o 
   2  12   2      243.85      232.90      7.94 o 
   3  12   2       10.99       10.52      3.70 o 
   4  12   2       39.09       39.77      6.25 o 
   5  12   2      171.92      169.97      9.71 o 
   6  12   2       63.38       90.96      9.66 o 
  -5  13   2        5.51       -4.40      4.40 o 
  -4  13   2      694.92      762.69     17.21 o 
  -3  13   2       91.02       73.87      5.60 o 
  -2  13   2       10.27        8.43      3.71 o 
  -1  13   2        0.94        0.21      6.14 o 
   0  13   2       79.61       81.78      5.33 o 
   1  13   2        0.61        2.81      3.17 o 
   2  13   2       34.72       24.30      4.32 o 
   3  13   2      528.35      558.14     13.76 o 
   4  13   2      215.46      225.56      8.60 o 
   5  13   2       87.29       83.06      8.23 o 
  -4  14   2       10.95       16.18      6.54 o 
  -3  14   2        0.00        3.61      4.40 o 
  -2  14   2       37.57       46.89      5.45 o 
  -1  14   2        0.31       -3.66      3.66 o 
   0  14   2       26.50       34.63      4.91 o 
   1  14   2      106.94      109.97      6.43 o 
   2  14   2       33.58       23.69      7.21 o 
   3  14   2        3.18       -0.44      4.16 o 
   4  14   2       59.38       80.18     19.42 o 
  -3  15   2       14.04       21.92      5.63 o 
  -2  15   2       40.77       38.63      6.04 o 
  -1  15   2       40.62       50.95      6.06 o 
   0  15   2       21.61       19.72      4.72 o 
   1  15   2       22.63       25.14     13.59 o 
   2  15   2       74.27       58.56      6.36 o 
   3  15   2      206.28      261.44      9.93 o 
  -1  16   2       10.60       16.74      6.16 o 
   0  16   2       85.69       94.43      6.93 o 
   1  16   2       28.78       27.84      6.81 o 
  -9   0   3      114.85      136.75     10.04 o 
  -7   0   3        5.83        3.14      4.28 o 
  -5   0   3        0.54        2.52      2.57 o 
  -3   0   3     2245.83     2468.63     50.07 o 
  -1   0   3    27897.50    28819.33    556.03 o 
   1   0   3     3603.59     3765.65     73.30 o 
   3   0   3       86.93       63.43      6.28 o 
   5   0   3      457.23      458.98     13.99 o 
   7   0   3      150.54      137.03      8.38 o 
   9   0   3      146.58      165.11     10.99 o 
  -9   1   3        2.90        2.15      4.36 o 
  -8   1   3        2.59        3.74      3.62 o 
  -7   1   3       66.80       62.45      4.69 o 
  -6   1   3      347.77      338.51      8.01 o 
  -5   1   3        2.43        1.81      3.69 o 
  -4   1   3      476.36      462.60     10.16 o 
  -3   1   3      815.48      891.07     14.25 o 
  -2   1   3    48243.38    47566.47    646.03 o 
  -1   1   3     7172.14     7627.07    103.91 o 
   0   1   3     1155.53     1208.02     16.76 o 
   1   1   3    22442.80    21532.25    209.35 o 
   2   1   3     2115.10     2224.41     22.32 o 
   3   1   3       15.33       15.20      1.16 o 
   4   1   3      664.53      627.05      9.09 o 
   5   1   3      103.22       89.60      4.07 o 
   6   1   3       61.28       61.66      3.88 o 
   7   1   3       69.83       69.03      4.52 o 
   8   1   3      160.58      163.48      6.92 o 
   9   1   3        7.44        5.21      4.76 o 
  -9   2   3      180.04      162.27      7.66 o 
  -8   2   3       32.33       36.15      4.76 o 
  -7   2   3        0.22       -1.26      2.84 o 
  -6   2   3       44.90       44.27      3.03 o 
  -5   2   3      160.25      147.63      6.02 o 
  -4   2   3       29.28       36.73      6.66 o 
  -3   2   3      410.85      490.44      8.88 o 
  -2   2   3     5451.06     5180.03     71.45 o 
  -1   2   3    10753.83    10642.58    117.76 o 
   0   2   3        0.09        0.24      0.48 o 
   1   2   3      100.38       83.57      1.38 o 
   2   2   3       11.19       12.40      1.30 o 
   3   2   3       54.01       38.33      1.33 o 
   4   2   3       15.41       11.80      3.06 o 
   5   2   3       78.30       69.16      5.64 o 
   6   2   3      182.20      183.29      6.43 o 
   7   2   3       19.88       16.53      3.61 o 
   8   2   3       42.88       54.62      5.35 o 
   9   2   3      116.44      132.22      7.11 o 
  -9   3   3       51.66       64.86      6.40 o 
  -8   3   3      352.30      334.20     10.04 o 
  -7   3   3      125.28      125.65      5.67 o 
  -6   3   3       42.78       43.20      3.98 o 
  -5   3   3     1230.01     1112.25     25.99 o 
  -4   3   3      254.69      237.40      5.92 o 
  -3   3   3       97.28       76.96      3.03 o 
  -2   3   3     6090.46     6325.10     80.92 o 
  -1   3   3       15.06       18.47      1.05 o 
   0   3   3      946.21      882.05     44.57 o 
   1   3   3       38.68       60.67      1.22 o 
   2   3   3        3.11        2.13      0.81 o 
   3   3   3      260.39      250.20      3.70 o 
   4   3   3     1594.22     1664.34     17.59 o 
   5   3   3     2039.71     2112.28     32.50 o 
   6   3   3       88.40       83.34      5.28 o 
   7   3   3       73.57       67.89      6.16 o 
   8   3   3      135.55      138.01      6.63 o 
   9   3   3       76.93       84.44     10.47 o 
  -9   4   3        0.38       -1.90      6.47 o 
  -8   4   3       55.35       73.52      5.96 o 
  -7   4   3       47.18       56.43      4.91 o 
  -6   4   3      438.63      429.72      8.13 o 
  -5   4   3      663.23      618.91     16.80 o 
  -4   4   3       78.36       68.35      3.32 o 
  -3   4   3      451.10      416.56      6.54 o 
  -2   4   3     1215.90     1337.72     16.34 o 
  -1   4   3      109.84      136.77      3.65 o 
   0   4   3      723.39      777.06      9.99 o 
   1   4   3       29.74       37.54      1.28 o 
   2   4   3       12.37        7.96      0.84 o 
   3   4   3     1425.31     1444.10     13.75 o 
   4   4   3       40.56       32.82      1.71 o 
   5   4   3      298.69      299.28      7.55 o 
   6   4   3       44.16       42.73      4.35 o 
   7   4   3        2.82       -3.24      3.90 o 
   8   4   3        7.78        2.67      5.05 o 
   9   4   3      179.61      189.15     12.42 o 
  -9   5   3       18.13       22.80      8.14 o 
  -8   5   3        6.47        3.43      5.71 o 
  -7   5   3       56.88       58.94      4.75 o 
  -6   5   3      609.18      636.14     13.21 o 
  -5   5   3       12.21        9.56      3.53 o 
  -4   5   3     1426.36     1357.33     17.54 o 
  -3   5   3      155.34      146.74      3.51 o 
  -2   5   3      857.98      869.10     11.48 o 
  -1   5   3       22.87       25.90      3.45 o 
   0   5   3     1725.75     2029.31     24.01 o 
   1   5   3      130.95      129.81      3.14 o 
   2   5   3      968.47     1020.05     12.62 o 
   3   5   3       16.05       18.69      1.94 o 
   4   5   3      470.49      444.78      5.08 o 
   5   5   3      230.69      214.71      5.17 o 
   6   5   3       24.78       20.38      5.33 o 
   7   5   3      222.43      215.37      7.69 o 
   8   5   3       65.31       59.09      6.04 o 
  -8   6   3       62.26       71.90      9.88 o 
  -7   6   3      122.86      120.92      5.72 o 
  -6   6   3        0.04       -0.71      1.93 o 
  -5   6   3        3.18        4.64      2.05 o 
  -4   6   3      327.21      315.65      5.28 o 
  -3   6   3        7.97        6.48      1.68 o 
  -2   6   3       13.05        8.72      1.43 o 
  -1   6   3     1308.01     1429.76     29.00 o 
   0   6   3     1279.36     1283.82     16.10 o 
   1   6   3     7091.48     7964.65     85.55 o 
   2   6   3       35.91       18.08      3.28 o 
   3   6   3      123.19      115.41      2.42 o 
   4   6   3     1141.14     1172.78     13.67 o 
   5   6   3       10.15        7.49      2.52 o 
   6   6   3        0.56       -1.11      3.26 o 
   7   6   3       91.52       87.57      5.27 o 
   8   6   3       67.01       82.26      6.07 o 
  -8   7   3       24.56       16.14      6.90 o 
  -7   7   3       64.47       58.52     17.52 o 
  -6   7   3       44.09       50.02      4.20 o 
  -5   7   3        7.30        2.70      1.82 o 
  -4   7   3      294.81      281.74      5.06 o 
  -3   7   3     1124.15     1167.26     13.49 o 
  -2   7   3     1843.82     1881.42     19.97 o 
  -1   7   3      213.00      243.45      4.66 o 
   0   7   3      191.58      179.19      2.97 o 
   1   7   3      201.45      207.50      4.39 o 
   2   7   3     3033.35     3164.13     33.51 o 
   3   7   3       66.10       59.66      2.36 o 
   4   7   3      130.11      130.66      3.46 o 
   5   7   3        0.05        1.14      3.45 o 
   6   7   3      732.10      748.00     15.55 o 
   7   7   3      472.64      509.95     12.73 o 
   8   7   3       45.74       52.92      6.07 o 
  -8   8   3       33.19       36.60      8.42 o 
  -7   8   3        3.61        4.90      5.85 o 
  -6   8   3        1.93        1.29      2.24 o 
  -5   8   3      137.31      140.27      3.89 o 
  -4   8   3      399.73      406.04      7.61 o 
  -3   8   3      186.42      185.77      3.93 o 
  -2   8   3     1475.60     1499.62     19.84 o 
  -1   8   3      414.40      412.06      8.50 o 
   0   8   3      238.24      255.92      4.98 o 
   1   8   3       21.29       11.17      1.79 o 
   2   8   3     1935.63     1980.84     21.34 o 
   3   8   3      648.51      650.27     12.55 o 
   4   8   3      237.85      251.23      7.07 o 
   5   8   3      483.91      468.01     11.05 o 
   6   8   3       35.49       37.97      4.47 o 
   7   8   3        4.89        1.22      5.74 o 
   8   8   3      634.61      670.81     18.28 o 
  -8   9   3        0.20        1.09      7.19 o 
  -7   9   3        5.89       -5.09      5.66 o 
  -6   9   3       39.02       34.15      5.58 o 
  -5   9   3       83.56       80.26      3.27 o 
  -4   9   3      104.90      102.88      3.35 o 
  -3   9   3        0.12       -0.92      1.61 o 
  -2   9   3       95.18       83.91      4.26 o 
  -1   9   3        6.54        3.01      2.24 o 
   0   9   3      836.20      849.54     15.82 o 
   1   9   3       15.77       13.21      2.05 o 
   2   9   3      106.38      100.39      3.17 o 
   3   9   3       15.70       12.56      1.94 o 
   4   9   3        7.04        3.32      1.94 o 
   5   9   3      186.94      174.61      6.62 o 
   6   9   3       25.74       20.57      4.13 o 
   7   9   3       33.95       36.50      5.41 o 
  -7  10   3        2.97        5.71      7.28 o 
  -6  10   3       44.72       47.97      4.42 o 
  -5  10   3        0.14       -2.75      2.79 o 
  -4  10   3      112.73      108.04      4.19 o 
  -3  10   3       55.99       57.60      4.79 o 
  -2  10   3       14.59       16.12      3.26 o 
  -1  10   3      625.31      630.08     13.31 o 
   0  10   3      267.78      258.07      7.57 o 
   1  10   3      455.43      452.61     10.62 o 
   2  10   3      186.54      188.11      6.48 o 
   3  10   3       52.42       47.08      3.29 o 
   4  10   3       25.70       23.55      7.32 o 
   5  10   3        2.85       -0.33      3.32 o 
   6  10   3       25.32       20.76      4.39 o 
   7  10   3       48.02       52.95     11.54 o 
  -6  11   3       12.43       13.91     10.38 o 
  -5  11   3        8.03        4.73      3.72 o 
  -4  11   3       79.37       72.94      5.16 o 
  -3  11   3      375.72      356.18      9.97 o 
  -2  11   3     4922.47     4895.44     71.89 o 
  -1  11   3       64.97       60.10      4.48 o 
   0  11   3       53.13       54.29      7.28 o 
   1  11   3       10.77       22.96     12.57 o 
   2  11   3      316.85      314.59      8.90 o 
   3  11   3     1025.07     1010.32     15.48 o 
   4  11   3       38.89       50.56      9.40 o 
   5  11   3       89.77       87.45      5.27 o 
   6  11   3      125.16      156.10      7.22 o 
  -6  12   3       15.36       14.49      5.03 o 
  -5  12   3       58.73       63.15     13.26 o 
  -4  12   3      175.89      167.40      7.27 o 
  -3  12   3       18.73       24.93      4.18 o 
  -2  12   3        2.47        2.90      3.40 o 
  -1  12   3        7.62       -1.08      3.11 o 
   0  12   3        7.41        3.90      3.13 o 
   1  12   3      319.27      318.10      9.37 o 
   2  12   3      542.57      552.56     13.01 o 
   3  12   3       51.39       53.82      8.16 o 
   4  12   3      318.43      346.38      8.19 o 
   5  12   3        1.36        0.19      5.28 o 
   6  12   3        6.24        9.09      6.66 o 
  -5  13   3        2.00        0.68      4.66 o 
  -4  13   3      193.25      194.50      8.16 o 
  -3  13   3       56.44       70.81      6.04 o 
  -2  13   3      108.17      103.35      6.57 o 
  -1  13   3       18.47       10.76      3.55 o 
   0  13   3       38.14       40.19      4.98 o 
   1  13   3       36.52       35.16      6.93 o 
   2  13   3       15.02        9.97      3.94 o 
   3  13   3       10.75        4.63      4.20 o 
   4  13   3       35.83       36.14      5.31 o 
   5  13   3       68.21       81.91      9.33 o 
  -4  14   3      101.66       94.23      6.62 o 
  -3  14   3        5.99        1.37      8.52 o 
  -2  14   3      205.50      212.67      8.46 o 
  -1  14   3        9.35       11.51      4.27 o 
   0  14   3       18.17       10.17      4.17 o 
   1  14   3       81.25       74.73      6.24 o 
   2  14   3       12.65       10.31      4.45 o 
   3  14   3       66.39       65.22     14.71 o 
   4  14   3       85.08       90.92      6.83 o 
  -3  15   3       41.06       53.17      6.51 o 
  -2  15   3        5.81        7.46      4.59 o 
  -1  15   3      121.56      127.74      7.12 o 
   0  15   3      239.97      259.81     11.66 o 
   1  15   3       38.66       38.47      5.78 o 
   2  15   3       36.04       31.79      5.33 o 
   3  15   3        3.00        5.47      4.98 o 
  -1  16   3       56.62       70.07      7.03 o 
   0  16   3       10.98        8.08      9.52 o 
  -8   0   4       55.79       59.78      7.81 o 
  -6   0   4      278.89      291.49     10.61 o 
  -4   0   4     4067.94     4483.27     89.44 o 
  -2   0   4     9577.25     9719.30    187.15 o 
   0   0   4     4866.35     4796.95     99.60 o 
   2   0   4       57.39       61.26      3.43 o 
   4   0   4      594.48      649.65     16.99 o 
   6   0   4      728.61      720.53     20.42 o 
   8   0   4        1.87        3.81      5.19 o 
  -9   1   4        3.51       -0.66      5.14 o 
  -8   1   4       11.65       12.32      3.90 o 
  -7   1   4        9.87        8.36      2.46 o 
  -6   1   4        2.67        3.12      2.36 o 
  -5   1   4        0.37        1.59      1.85 o 
  -4   1   4     1794.66     1695.24     25.83 o 
  -3   1   4       97.98      107.74      4.81 o 
  -2   1   4     2288.94     2567.89     40.43 o 
  -1   1   4       49.41       54.17      1.99 o 
   0   1   4       84.70      101.75      4.19 o 
   1   1   4      117.30      102.82      1.50 o 
   2   1   4      445.41      476.74      6.46 o 
   3   1   4      227.34      259.90      5.99 o 
   4   1   4     1611.33     1638.36     20.09 o 
   5   1   4      804.95      809.54     14.93 o 
   6   1   4       63.20       62.24      3.94 o 
   7   1   4        8.19        5.14      3.11 o 
   8   1   4        1.87       -3.36      3.47 o 
   9   1   4      194.75      199.06     12.47 o 
  -9   2   4        0.01        2.54      4.55 o 
  -8   2   4      133.34      127.74      6.30 o 
  -7   2   4        0.01        0.04      2.17 o 
  -6   2   4      549.79      531.36     11.01 o 
  -5   2   4      213.06      223.61      6.06 o 
  -4   2   4     9450.73     9795.94    134.41 o 
  -3   2   4      233.30      229.27      5.49 o 
  -2   2   4       75.18       93.31      2.94 o 
  -1   2   4     3529.02     3522.18     43.66 o 
   0   2   4     4951.24     5020.67     48.29 o 
   1   2   4     2979.83     3040.57     26.60 o 
   2   2   4      452.40      438.27      4.69 o 
   3   2   4      117.06       97.04      1.92 o 
   4   2   4      298.53      323.51      4.45 o 
   5   2   4      340.35      342.56     15.73 o 
   6   2   4      110.48      111.54      5.07 o 
   7   2   4      129.87      120.91      5.57 o 
   8   2   4        0.46       -1.95      3.65 o 
   9   2   4      147.11      156.80      7.79 o 
  -9   3   4        7.84        7.49      4.80 o 
  -8   3   4       20.98       16.32      4.26 o 
  -7   3   4       72.20       69.63      3.70 o 
  -6   3   4       42.52       44.76      3.63 o 
  -5   3   4      134.28      133.99      4.78 o 
  -4   3   4      399.89      407.47      8.53 o 
  -3   3   4      562.98      550.52     10.08 o 
  -2   3   4       71.56       87.86      2.17 o 
  -1   3   4      594.52      615.05     11.35 o 
   0   3   4        5.22        4.59      0.86 o 
   1   3   4       34.18       28.04      0.98 o 
   2   3   4      568.06      605.92      6.45 o 
   3   3   4      589.30      570.50      6.18 o 
   4   3   4     2984.23     3015.89     44.86 o 
   5   3   4     1272.51     1269.13     24.87 o 
   6   3   4        5.67        4.93      3.97 o 
   7   3   4      152.52      143.41      6.21 o 
   8   3   4      262.58      264.08      8.99 o 
   9   3   4       10.40        5.81      7.28 o 
  -9   4   4       34.17       30.99      8.28 o 
  -8   4   4        0.04       -3.16      3.45 o 
  -7   4   4      476.55      459.58      9.02 o 
  -6   4   4      835.53      801.91     15.50 o 
  -5   4   4      557.72      552.69     11.22 o 
  -4   4   4      371.98      376.40      8.24 o 
  -3   4   4       46.80       47.48      2.03 o 
  -2   4   4      122.26      135.57      2.93 o 
  -1   4   4      340.40      351.62      7.08 o 
   0   4   4     1470.55     1556.21     18.66 o 
   1   4   4      137.54      167.22      2.71 o 
   2   4   4     2639.19     2828.34     25.24 o 
   3   4   4     1819.90     1778.28     16.60 o 
   4   4   4       57.00       64.36      1.95 o 
   5   4   4      225.41      236.66      5.87 o 
   6   4   4     1217.08     1212.91     21.41 o 
   7   4   4      413.14      404.04     10.60 o 
   8   4   4        7.28        5.76      6.09 o 
  -9   5   4        1.57       -0.67      6.81 o 
  -8   5   4       86.52       79.58      8.19 o 
  -7   5   4       27.72       19.64      4.15 o 
  -6   5   4       25.61       24.63      2.87 o 
  -5   5   4      611.52      567.54      9.20 o 
  -4   5   4     1260.37     1208.21     15.93 o 
  -3   5   4      264.50      202.99      4.21 o 
  -2   5   4     1031.54     1079.43     13.78 o 
  -1   5   4       59.67       70.23      2.23 o 
   0   5   4      284.89      330.61      5.37 o 
   1   5   4      591.59      568.99      6.77 o 
   2   5   4      115.87      103.37      2.05 o 
   3   5   4      315.04      303.49      4.12 o 
   4   5   4      563.85      574.59      6.78 o 
   5   5   4      427.66      427.96      7.87 o 
   6   5   4       85.27       89.02      4.96 o 
   7   5   4      151.35      156.71      6.74 o 
   8   5   4        0.39        2.51      3.88 o 
  -8   6   4        0.54       -4.33      5.90 o 
  -7   6   4       24.55       22.61      3.09 o 
  -6   6   4        2.10       -0.47      1.94 o 
  -5   6   4       18.87       23.62      2.71 o 
  -4   6   4      211.08      195.21      4.57 o 
  -3   6   4      874.66      879.87     12.17 o 
  -2   6   4     4186.98     4365.36     49.84 o 
  -1   6   4      350.57      335.76      5.63 o 
   0   6   4      211.47      232.76      4.47 o 
   1   6   4       37.44       68.25      2.20 o 
   2   6   4     2013.72     2186.57     22.43 o 
   3   6   4       18.82       19.61      2.20 o 
   4   6   4      581.41      581.03      7.98 o 
   5   6   4        0.34       -0.21      2.57 o 
   6   6   4       29.52       30.90      4.40 o 
   7   6   4      195.75      188.86     10.16 o 
   8   6   4      129.33      156.48      7.55 o 
  -8   7   4        0.53       -4.14      6.04 o 
  -7   7   4       14.60       10.15      3.56 o 
  -6   7   4       62.60       67.36      3.09 o 
  -5   7   4      118.78      109.67      3.34 o 
  -4   7   4       28.40       26.52      4.25 o 
  -3   7   4      363.77      379.79      6.79 o 
  -2   7   4       17.65       19.70      2.58 o 
  -1   7   4     2613.49     2802.45     33.17 o 
   0   7   4       33.87       38.60      2.50 o 
   1   7   4      200.04      202.93      3.84 o 
   2   7   4      277.32      267.01      8.99 o 
   3   7   4      188.14      174.96      3.80 o 
   4   7   4        6.41        7.28      1.78 o 
   5   7   4      166.26      156.64      6.01 o 
   6   7   4      131.86      133.83      6.06 o 
   7   7   4        8.18        7.98      4.11 o 
   8   7   4       12.91       15.33      4.85 o 
  -8   8   4      212.57      206.00     12.42 o 
  -7   8   4        4.36        4.58      6.24 o 
  -6   8   4      163.28      164.47      5.38 o 
  -5   8   4        0.09       -0.19      1.87 o 
  -4   8   4      327.90      334.64      6.73 o 
  -3   8   4        9.89        3.62      2.09 o 
  -2   8   4      223.81      233.59      5.09 o 
  -1   8   4     1004.20     1008.90     17.31 o 
   0   8   4       92.01       93.26      3.00 o 
   1   8   4     2356.92     2416.18     29.35 o 
   2   8   4       35.04       32.38      3.68 o 
   3   8   4       20.56       13.76      2.52 o 
   4   8   4      216.24      196.96      4.47 o 
   5   8   4       76.80       84.54      4.72 o 
   6   8   4        7.25        5.45      3.53 o 
   7   8   4       94.66      102.90      6.19 o 
  -7   9   4       19.88       23.18      7.35 o 
  -6   9   4       21.68       21.67      4.20 o 
  -5   9   4        1.34        0.77      3.70 o 
  -4   9   4      557.55      562.42      8.39 o 
  -3   9   4     1702.75     1736.01     22.83 o 
  -2   9   4      265.23      268.33     10.33 o 
  -1   9   4      327.66      330.55      8.40 o 
   0   9   4      452.58      459.47     10.33 o 
   1   9   4      286.58      273.09      5.72 o 
   2   9   4        9.86        2.66      1.66 o 
   3   9   4      566.54      527.72     31.84 o 
   4   9   4      210.17      195.55      5.76 o 
   5   9   4      563.28      548.31     12.49 o 
   6   9   4      106.62       97.15      5.65 o 
   7   9   4       49.99       55.72      6.16 o 
  -7  10   4       18.84       27.81     11.23 o 
  -6  10   4       21.53       18.80      3.54 o 
  -5  10   4       11.01       11.84      3.75 o 
  -4  10   4     1002.85     1008.75     19.50 o 
  -3  10   4      520.87      538.25     12.42 o 
  -2  10   4      223.05      232.09      7.47 o 
  -1  10   4       88.42       70.12      4.76 o 
   0  10   4        2.08       -0.28      2.56 o 
   1  10   4        2.34        0.29      2.45 o 
   2  10   4       11.06       10.39      3.50 o 
   3  10   4      458.06      438.31      7.29 o 
   4  10   4       93.66       70.50      3.73 o 
   5  10   4       19.45       22.72     10.04 o 
   6  10   4       97.24       93.75      5.86 o 
   7  10   4      253.46      271.88      9.68 o 
  -6  11   4        7.08        4.22      4.51 o 
  -5  11   4      106.31      109.31      6.08 o 
  -4  11   4       70.67       84.93      5.35 o 
  -3  11   4        9.09        9.48      3.31 o 
  -2  11   4        4.34        7.19      3.27 o 
  -1  11   4      291.23      279.75      8.36 o 
   0  11   4       45.72       40.45      4.31 o 
   1  11   4      118.30      101.92      5.22 o 
   2  11   4       76.55       69.49      4.71 o 
   3  11   4       63.50       89.41      4.11 o 
   4  11   4       21.68       21.45      5.33 o 
   5  11   4      271.98      267.14      8.62 o 
   6  11   4       10.53        7.97      6.12 o 
  -6  12   4       70.18       75.13      6.57 o 
  -5  12   4        2.55       -3.35      4.13 o 
  -4  12   4      957.65      965.92     19.90 o 
  -3  12   4       83.27       74.16      5.11 o 
  -2  12   4      208.91      218.78      9.16 o 
  -1  12   4        3.46        2.42      3.23 o 
   0  12   4        0.00        3.75      3.12 o 
   1  12   4      446.84      432.41     11.15 o 
   2  12   4      147.43      131.52      6.32 o 
   3  12   4       12.16       10.24      3.70 o 
   4  12   4       58.13       59.20      9.31 o 
   5  12   4       13.88        5.85      5.66 o 
   6  12   4        7.46       10.90      6.81 o 
  -5  13   4        1.63        6.51      4.89 o 
  -4  13   4       17.31       14.47      4.58 o 
  -3  13   4      155.52      164.02      7.26 o 
  -2  13   4       48.92       44.12      5.15 o 
  -1  13   4        8.05        7.66      3.65 o 
   0  13   4      299.09      315.43      9.81 o 
   1  13   4        6.03        2.21      3.95 o 
   2  13   4       49.46       51.27     15.95 o 
   3  13   4       37.01       38.96     12.92 o 
   4  13   4       12.61        8.90      6.90 o 
   5  13   4       22.38       31.89      7.23 o 
  -4  14   4       33.84       26.03      7.83 o 
  -3  14   4        1.39        2.90      4.29 o 
  -2  14   4        0.05       -0.47      4.08 o 
  -1  14   4       46.45       49.53      7.26 o 
   0  14   4       98.57      109.61      6.41 o 
   1  14   4        1.80        1.21      3.90 o 
   2  14   4        1.55        3.22      3.98 o 
   3  14   4       29.34       46.61      9.11 o 
   4  14   4      163.98      183.96     11.80 o 
  -3  15   4      111.56      106.87      7.03 o 
  -2  15   4        1.90        4.66      4.69 o 
  -1  15   4        9.24       12.91      4.76 o 
   0  15   4       26.97       35.27      5.60 o 
   1  15   4       42.50       53.83      6.29 o 
   2  15   4        0.01       -0.53      4.70 o 
   3  15   4       20.93       18.77     10.04 o 
  -9   0   5       32.82       43.50      8.19 o 
  -7   0   5       34.08       33.65      5.33 o 
  -5   0   5      101.22       97.24      5.81 o 
  -3   0   5     3014.01     3179.92     64.30 o 
  -1   0   5     2499.44     2536.41     50.74 o 
   1   0   5     4025.56     4081.39     66.95 o 
   3   0   5     5070.96     5529.89    108.76 o 
   5   0   5       23.74       25.56      4.57 o 
   7   0   5       27.20       20.66      5.43 o 
   9   0   5      538.88      603.20     21.75 o 
  -9   1   5        1.29        1.33      4.25 o 
  -8   1   5       40.79       41.91      5.02 o 
  -7   1   5       11.47       16.14      4.76 o 
  -6   1   5      284.16      274.95      8.19 o 
  -5   1   5        0.13       -0.17      1.88 o 
  -4   1   5      648.76      632.46     11.86 o 
  -3   1   5       37.83       38.84      3.57 o 
  -2   1   5     1564.42     1654.69     24.55 o 
  -1   1   5    11252.53    11398.25    154.72 o 
   0   1   5      199.78      189.27      2.33 o 
   1   1   5      618.96      534.23      5.40 o 
   2   1   5     3344.21     3598.36     41.22 o 
   3   1   5       24.52       31.05      2.74 o 
   4   1   5      481.49      504.54     11.30 o 
   5   1   5      267.05      251.05      6.98 o 
   6   1   5       21.56       21.78      3.25 o 
   7   1   5       19.10       23.49      3.77 o 
   8   1   5       18.68       21.08      4.54 o 
   9   1   5        3.99       -0.21      4.67 o 
  -9   2   5        1.09        3.43      4.44 o 
  -8   2   5        1.36        3.82      3.53 o 
  -7   2   5       95.31      100.60      5.22 o 
  -6   2   5     1390.87     1329.03     22.28 o 
  -5   2   5        6.86        7.91      2.24 o 
  -4   2   5     2426.22     2533.03     37.56 o 
  -3   2   5      409.50      429.18      8.53 o 
  -2   2   5     1691.75     1770.80     26.25 o 
  -1   2   5       60.89       81.07      3.12 o 
   0   2   5      167.30      180.10      3.83 o 
   1   2   5     1314.65     1317.09     12.15 o 
   2   2   5      242.28      227.06      2.90 o 
   3   2   5      151.11      157.85      2.53 o 
   4   2   5      447.98      452.79      9.43 o 
   5   2   5      735.65      720.12     13.91 o 
   6   2   5      401.60      401.22     14.35 o 
   7   2   5       17.88       19.70      3.66 o 
   8   2   5      191.37      187.24      7.62 o 
   9   2   5      156.91      163.28      7.85 o 
  -9   3   5       65.04       65.93      6.66 o 
  -8   3   5       11.94       14.98      4.08 o 
  -7   3   5       30.27       33.46      6.50 o 
  -6   3   5       73.35       65.86      9.47 o 
  -5   3   5      241.32      219.92      6.31 o 
  -4   3   5     1628.80     1648.22     25.78 o 
  -3   3   5      325.56      340.74      7.39 o 
  -2   3   5      172.81      192.11      3.44 o 
  -1   3   5      114.50      138.28      6.15 o 
   0   3   5     3252.86     3613.75     35.38 o 
   1   3   5     5479.13     6203.95     62.99 o 
   2   3   5     1529.13     1609.73     14.90 o 
   3   3   5      156.93      121.42      2.18 o 
   4   3   5     2014.03     1943.07     29.74 o 
   5   3   5      151.68      126.64      4.99 o 
   6   3   5       13.02       10.58      3.10 o 
   7   3   5      776.92      780.17     21.94 o 
   8   3   5      154.77      154.65      8.33 o 
  -9   4   5       39.61       55.09      6.36 o 
  -8   4   5        6.44        3.89      3.49 o 
  -7   4   5        1.34       -0.76      2.61 o 
  -6   4   5      252.10      235.03      7.15 o 
  -5   4   5        5.84        1.93      3.52 o 
  -4   4   5      140.21      137.32      6.76 o 
  -3   4   5      319.13      302.71      5.27 o 
  -2   4   5      663.19      669.34      9.03 o 
  -1   4   5        1.17        3.53      1.00 o 
   0   4   5       60.53       75.04      2.74 o 
   1   4   5       14.61       19.21      1.24 o 
   2   4   5     1184.23     1251.43     12.01 o 
   3   4   5      845.96     1008.00     10.43 o 
   4   4   5      137.74      151.86      4.05 o 
   5   4   5       82.36       70.75      3.20 o 
   6   4   5       65.93       63.81      4.61 o 
   7   4   5      255.11      274.82      8.67 o 
   8   4   5      212.96      199.53     11.57 o 
  -9   5   5        3.41        6.66      7.19 o 
  -8   5   5       26.78       20.61      7.00 o 
  -7   5   5        0.51        1.37      2.70 o 
  -6   5   5       45.03       44.38     10.28 o 
  -5   5   5       79.83       75.33      3.13 o 
  -4   5   5       93.06      102.20      3.26 o 
  -3   5   5      235.68      232.94      4.61 o 
  -2   5   5      505.66      452.34      6.86 o 
  -1   5   5     1067.33     1126.85     14.46 o 
   0   5   5     2208.44     2450.64     38.72 o 
   1   5   5      728.58      795.55      9.07 o 
   2   5   5      226.35      207.18      3.11 o 
   3   5   5      596.22      611.73      6.89 o 
   4   5   5      781.22      774.46      9.67 o 
   5   5   5        8.63        9.20      2.25 o 
   6   5   5      147.16      140.76      5.99 o 
   7   5   5        2.35       -0.39      3.62 o 
   8   5   5       18.50       17.60      4.69 o 
  -8   6   5        6.54       10.99      6.38 o 
  -7   6   5       87.71       83.63      4.29 o 
  -6   6   5        0.19       -1.91      1.94 o 
  -5   6   5      225.57      238.73      5.48 o 
  -4   6   5      791.62      780.60     11.44 o 
  -3   6   5       20.60       33.93      3.23 o 
  -2   6   5        1.20        2.92      1.80 o 
  -1   6   5        2.01        0.42      1.51 o 
   0   6   5        2.14        0.07      1.15 o 
   1   6   5        0.10        2.28      1.08 o 
   2   6   5      366.42      348.33      4.47 o 
   3   6   5      482.02      502.19      6.07 o 
   4   6   5      179.26      180.44      4.55 o 
   5   6   5      205.52      204.89      8.83 o 
   6   6   5        5.45        2.92      3.01 o 
   7   6   5      122.01      130.07      9.02 o 
   8   6   5      190.68      194.29      8.22 o 
  -8   7   5        0.02        3.76      6.71 o 
  -7   7   5      162.35      164.57      5.63 o 
  -6   7   5        1.26        0.83      2.48 o 
  -5   7   5        4.89        1.46      1.75 o 
  -4   7   5      333.84      321.64      6.36 o 
  -3   7   5      293.25      292.84      5.73 o 
  -2   7   5      240.56      241.11      6.63 o 
  -1   7   5       78.85       59.98      2.49 o 
   0   7   5     1128.54     1246.15     25.98 o 
   1   7   5        3.00        5.19      1.35 o 
   2   7   5      138.56      113.17     11.63 o 
   3   7   5       51.51       52.82      2.28 o 
   4   7   5      375.78      353.64      6.98 o 
   5   7   5       43.88       40.43      4.25 o 
   6   7   5       11.67       10.31      3.62 o 
   7   7   5        7.96       10.65      4.20 o 
   8   7   5      152.61      156.90      7.64 o 
  -8   8   5      379.95      425.28     17.80 o 
  -7   8   5        3.87        5.84      3.42 o 
  -6   8   5      243.27      237.58      6.47 o 
  -5   8   5      238.71      240.14      6.17 o 
  -4   8   5       96.67       85.18      3.48 o 
  -3   8   5      459.99      444.84      7.82 o 
  -2   8   5        3.00        5.18      4.40 o 
  -1   8   5     1062.00     1142.92     15.37 o 
   0   8   5      306.51      356.35      6.46 o 
   1   8   5        7.85        7.00      1.76 o 
   2   8   5      816.70      765.11      9.90 o 
   3   8   5      280.13      263.17      5.02 o 
   4   8   5       62.24       62.07      3.15 o 
   5   8   5       73.86       69.42      4.59 o 
   6   8   5        1.89        3.25      3.93 o 
   7   8   5       14.13       13.16      4.53 o 
  -7   9   5        1.61       -3.56      3.56 o 
  -6   9   5       49.41       48.91      4.18 o 
  -5   9   5       52.83       56.46      3.66 o 
  -4   9   5       77.21       71.32      3.66 o 
  -3   9   5        0.23        0.74      2.05 o 
  -2   9   5      259.76      261.73      7.59 o 
  -1   9   5      356.33      383.33     13.87 o 
   0   9   5      586.97      565.89     12.71 o 
   1   9   5       62.89       60.06      3.77 o 
   2   9   5     1096.50     1142.80     13.84 o 
   3   9   5      197.75      189.53      9.92 o 
   4   9   5       21.64       24.73      5.91 o 
   5   9   5       15.45       15.58      3.82 o 
   6   9   5        0.85       -2.57      3.80 o 
   7   9   5       57.68       42.98      5.72 o 
  -7  10   5      108.08      110.65      5.62 o 
  -6  10   5        7.38        4.07      4.41 o 
  -5  10   5       91.67       86.99      6.12 o 
  -4  10   5      148.03      158.19      6.64 o 
  -3  10   5       24.93       20.95      4.93 o 
  -2  10   5      449.61      443.47     10.82 o 
  -1  10   5        0.97       -0.47      3.07 o 
   0  10   5      218.82      201.31      6.61 o 
   1  10   5      368.17      346.62      9.04 o 
   2  10   5      517.14      506.57      9.05 o 
   3  10   5      607.05      540.77      8.75 o 
   4  10   5       14.79        9.13      2.73 o 
   5  10   5       35.08       41.71      4.81 o 
   6  10   5        1.04       -1.61      4.09 o 
   7  10   5        1.82        0.53      4.79 o 
  -6  11   5        1.48        1.88      4.32 o 
  -5  11   5        2.69        0.17      4.00 o 
  -4  11   5       34.30       29.11      6.62 o 
  -3  11   5      144.48      152.25      6.63 o 
  -2  11   5      116.29      109.71      5.62 o 
  -1  11   5       28.23       35.26      4.57 o 
   0  11   5       21.69       17.77      3.33 o 
   1  11   5      310.43      290.11      8.53 o 
   2  11   5      764.09      718.86     14.93 o 
   3  11   5      130.35      134.82      4.85 o 
   4  11   5        8.54        6.98      3.24 o 
   5  11   5        6.54        1.56      3.83 o 
   6  11   5       15.21       20.54      8.45 o 
  -6  12   5       46.42       40.47      5.97 o 
  -5  12   5       27.95       27.53      6.74 o 
  -4  12   5      340.26      364.57     20.37 o 
  -3  12   5      145.79      129.20      6.41 o 
  -2  12   5        5.93       -0.33      4.95 o 
  -1  12   5      122.17      121.50      6.16 o 
   0  12   5       68.67       62.89      5.00 o 
   1  12   5      316.60      312.89      9.34 o 
   2  12   5       62.73       63.85      8.14 o 
   3  12   5      333.71      297.69      9.30 o 
   4  12   5       39.89       54.45      7.57 o 
   5  12   5        3.28        0.05      5.66 o 
  -5  13   5      179.48      197.70      8.70 o 
  -4  13   5        1.28       -2.69      4.00 o 
  -3  13   5       77.34       74.53      5.98 o 
  -2  13   5       49.89       47.61      5.33 o 
  -1  13   5       78.52       72.81      5.23 o 
   0  13   5        8.94       12.47      3.72 o 
   1  13   5        8.65        7.49      3.70 o 
   2  13   5       31.88       30.00      8.16 o 
   3  13   5        9.47       15.04      4.53 o 
   5  13   5       62.27       78.49      9.47 o 
  -4  14   5       11.35        9.71      5.00 o 
  -3  14   5      227.31      247.63      9.44 o 
  -2  14   5       52.14       57.52      6.01 o 
  -1  14   5       62.91       78.16      6.56 o 
   0  14   5       99.88      104.35      6.26 o 
   1  14   5       52.16       50.04      9.69 o 
   2  14   5       47.43       40.60     11.28 o 
   3  14   5        0.04       -1.74      5.19 o 
  -3  15   5       15.22       13.64      5.13 o 
  -2  15   5       15.49       17.64      5.06 o 
  -1  15   5       27.01       25.04      5.17 o 
   0  15   5        0.21       -1.80      4.29 o 
   1  15   5       27.16       28.59      7.69 o 
   2  15   5       89.17      110.99      7.17 o 
  -6   0   6        1.09       -1.76      3.28 o 
  -4   0   6    10808.94    11600.20    224.85 o 
  -2   0   6     2337.08     2617.80     53.36 o 
   0   0   6     2189.02     2284.58     41.05 o 
   2   0   6       47.21       35.51      3.14 o 
   4   0   6       10.56        7.43      3.00 o 
   6   0   6      239.21      224.14     10.19 o 
   8   0   6       38.02       46.88      7.66 o 
  -9   1   6        2.14       -4.34      4.34 o 
  -7   1   6       11.30       14.99      3.33 o 
  -6   1   6        1.33        2.00      2.64 o 
  -5   1   6       56.51       68.63      3.75 o 
  -4   1   6     3974.82     3988.50     57.22 o 
  -3   1   6       63.02       65.18      4.85 o 
  -2   1   6      152.97      181.33      4.66 o 
  -1   1   6      907.83      937.84     21.39 o 
   0   1   6      937.19      970.99      9.21 o 
   1   1   6       34.31       33.85      1.21 o 
   2   1   6     1295.98     1400.82     15.82 o 
   3   1   6      235.95      263.96      6.36 o 
   4   1   6        4.84       -1.26      1.85 o 
   5   1   6      287.63      301.67      7.92 o 
   6   1   6        0.22       -0.23      2.46 o 
   7   1   6        9.08       12.30      3.53 o 
   8   1   6       48.11       74.68      6.29 o 
  -9   2   6        1.38        4.43      4.68 o 
  -8   2   6       62.01       71.01      7.23 o 
  -7   2   6      266.91      266.35      7.99 o 
  -6   2   6      912.04      917.70     16.91 o 
  -5   2   6      579.27      564.32     11.56 o 
  -4   2   6      796.54      781.56     16.75 o 
  -3   2   6      871.57      887.88     15.06 o 
  -2   2   6     1432.79     1531.82     23.29 o 
  -1   2   6        7.34        6.03      1.01 o 
   0   2   6      517.36      493.84      8.43 o 
   1   2   6      145.21      150.12      2.31 o 
   2   2   6     1003.84     1079.28     10.35 o 
   3   2   6     4951.53     5167.49     58.69 o 
   4   2   6       40.12       38.89      4.02 o 
   5   2   6        3.64        5.68      2.51 o 
   6   2   6      211.22      218.48      7.11 o 
   7   2   6        1.49        6.46      3.42 o 
   8   2   6       14.24       11.56      4.49 o 
  -9   3   6       50.02       46.81      6.08 o 
  -8   3   6      441.40      428.42     16.90 o 
  -7   3   6       24.99       24.62      3.90 o 
  -6   3   6       75.56       72.23      4.34 o 
  -5   3   6       87.84       81.33      4.33 o 
  -4   3   6     2250.69     2105.23     55.81 o 
  -3   3   6      326.57      315.87      7.20 o 
  -2   3   6      877.20      894.85     16.97 o 
  -1   3   6       78.68       78.42      2.37 o 
   0   3   6        3.66        1.47      0.76 o 
   1   3   6      301.11      304.98      3.76 o 
   2   3   6        9.17       14.07      3.72 o 
   3   3   6       23.97       26.48      1.73 o 
   4   3   6      124.51      112.28      3.51 o 
   5   3   6        2.26       -0.63      2.30 o 
   6   3   6      813.15      834.50     16.40 o 
   7   3   6      159.37      149.64      6.58 o 
   8   3   6      142.27      138.00     12.90 o 
  -9   4   6       20.17       26.82      5.61 o 
  -8   4   6        1.57       -0.29      6.04 o 
  -7   4   6       75.95       65.34      4.80 o 
  -6   4   6       28.48       30.90      3.80 o 
  -5   4   6      184.43      181.91      5.99 o 
  -4   4   6      399.38      365.50      8.48 o 
  -3   4   6        0.09        0.33      1.14 o 
  -2   4   6      197.96      217.10      3.89 o 
  -1   4   6     1550.51     1704.71     25.70 o 
   0   4   6      139.89      156.98      3.38 o 
   1   4   6      950.73     1089.21     10.62 o 
   2   4   6       34.29       46.66      2.30 o 
   3   4   6      260.36      233.71      3.45 o 
   4   4   6      221.25      227.16      5.08 o 
   5   4   6      814.04      815.74     12.52 o 
   6   4   6      126.84      122.73      4.48 o 
   7   4   6       43.39       48.44      4.98 o 
   8   4   6       97.33       98.99      5.97 o 
  -9   5   6       23.55       12.23      8.00 o 
  -8   5   6        3.55        0.05      5.66 o 
  -7   5   6      126.19      116.03      4.78 o 
  -6   5   6        0.08        3.77      3.08 o 
  -5   5   6       18.43       15.01      2.24 o 
  -4   5   6      174.76      162.34      4.64 o 
  -3   5   6      206.03      217.80      4.38 o 
  -2   5   6       57.73       54.90      3.08 o 
  -1   5   6     5989.63     6624.47     74.73 o 
   0   5   6      267.14      235.91      5.67 o 
   1   5   6     4668.45     5134.81     50.08 o 
   2   5   6      175.01      144.80      2.59 o 
   3   5   6       83.34       75.58      2.06 o 
   4   5   6      366.98      404.89      7.29 o 
   5   5   6        8.85       10.84      2.79 o 
   6   5   6       10.06        6.53      3.31 o 
   7   5   6       73.18       66.84      5.65 o 
   8   5   6       34.34       33.89      5.40 o 
  -8   6   6       35.82       40.27      8.14 o 
  -7   6   6       60.46       63.51      4.28 o 
  -6   6   6      122.14      120.98      5.63 o 
  -5   6   6      376.47      375.90      9.44 o 
  -4   6   6       54.04       51.66      2.59 o 
  -3   6   6       95.36       73.98      2.73 o 
  -2   6   6     2115.47     2152.52     32.80 o 
  -1   6   6      278.07      266.04      5.10 o 
   0   6   6       13.58        6.22      1.46 o 
   1   6   6        2.65        3.43      1.17 o 
   2   6   6       63.66       44.41      1.61 o 
   3   6   6      230.45      229.98      4.27 o 
   4   6   6      133.23      132.04      6.81 o 
   5   6   6        7.53        7.90      2.99 o 
   6   6   6      839.22      817.47     16.70 o 
   7   6   6        3.18        5.90      3.83 o 
   8   6   6       64.55       79.00      6.43 o 
  -8   7   6       28.05       26.61      7.71 o 
  -7   7   6        0.05        0.29      3.54 o 
  -6   7   6        0.05        1.39      2.62 o 
  -5   7   6        3.85        3.49      2.80 o 
  -4   7   6        8.93        4.82      2.54 o 
  -3   7   6      273.36      265.52      5.43 o 
  -2   7   6     1497.31     1597.60     26.44 o 
  -1   7   6       15.07       25.73      2.14 o 
   0   7   6       85.36       85.01      3.01 o 
   1   7   6       43.20       32.08      2.99 o 
   2   7   6      485.38      486.23      7.00 o 
   3   7   6      219.65      197.35      4.13 o 
   4   7   6        0.02        0.99      2.59 o 
   5   7   6      165.48      167.63      6.28 o 
   6   7   6      471.51      477.97     12.08 o 
   7   7   6      316.43      323.00     10.28 o 
  -8   8   6        0.90       -3.57      6.90 o 
  -7   8   6        1.60        4.11      3.46 o 
  -6   8   6       27.58       26.09      5.27 o 
  -5   8   6        2.16        1.34      2.38 o 
  -4   8   6      245.47      230.05      7.32 o 
  -3   8   6        6.43       10.51     10.73 o 
  -2   8   6       12.12        9.94      2.30 o 
  -1   8   6       68.38       61.72      2.77 o 
   0   8   6      294.99      320.82      6.17 o 
   1   8   6       68.26       70.66      2.93 o 
   2   8   6       44.45       41.58      3.58 o 
   3   8   6        0.55       -1.36      2.09 o 
   4   8   6        2.95       -0.07      2.74 o 
   5   8   6      133.16      127.49      5.84 o 
   6   8   6      201.44      201.01      7.70 o 
   7   8   6      304.31      320.57     10.39 o 
  -7   9   6        0.53        5.93      3.51 o 
  -6   9   6       54.13       63.83      6.53 o 
  -5   9   6       22.53       18.98      3.07 o 
  -4   9   6      381.87      366.52      7.76 o 
  -3   9   6      347.59      350.53      9.37 o 
  -2   9   6       11.55        8.53      2.81 o 
  -1   9   6        8.40        7.26      2.63 o 
   0   9   6      249.17      247.90      5.45 o 
   1   9   6        0.29        0.02      1.82 o 
   2   9   6       10.88        7.43      1.88 o 
   3   9   6       24.03       30.95      4.75 o 
   4   9   6        8.52        5.15      2.92 o 
   5   9   6      131.95      129.54      5.94 o 
   6   9   6        0.73        1.71      3.85 o 
   7   9   6       57.61       54.39      6.36 o 
  -7  10   6        7.06        7.43      4.02 o 
  -6  10   6       50.42       49.40      4.54 o 
  -5  10   6       16.14       16.64      4.19 o 
  -4  10   6      410.50      395.60     10.72 o 
  -3  10   6       28.15       19.30      3.58 o 
  -2  10   6      523.75      534.74     12.32 o 
  -1  10   6      374.51      373.60      9.73 o 
   0  10   6        3.90        4.00      2.67 o 
   1  10   6     1393.54     1444.94     24.62 o 
   2  10   6       34.16       26.32      4.22 o 
   3  10   6      234.69      239.68      7.52 o 
   4  10   6       83.38       76.22      4.86 o 
   5  10   6        2.77        5.28      3.60 o 
   6  10   6       80.44       73.08      6.31 o 
  -6  11   6       29.96       33.26      5.52 o 
  -5  11   6       27.08       21.24      5.71 o 
  -4  11   6       11.40       10.08      3.95 o 
  -3  11   6     1422.53     1512.13     26.98 o 
  -2  11   6       96.10      104.96      5.55 o 
  -1  11   6      104.74       93.58      5.16 o 
   0  11   6      154.76      132.76      8.95 o 
   1  11   6      415.95      357.15     11.61 o 
   2  11   6      196.24      184.77      6.92 o 
   3  11   6      289.36      275.97      6.87 o 
   4  11   6        0.35       -3.43      3.43 o 
   5  11   6       23.64        9.95      4.17 o 
   6  11   6        7.98        8.56      4.89 o 
  -6  12   6        6.36        7.25      5.78 o 
  -5  12   6      232.45      257.90      9.59 o 
  -4  12   6      269.60      256.38      9.17 o 
  -3  12   6       60.36       66.23      5.52 o 
  -2  12   6      344.86      341.24     10.18 o 
  -1  12   6      344.04      333.12      9.79 o 
   0  12   6        2.92        0.61      3.26 o 
   1  12   6       14.42       11.53      3.63 o 
   2  12   6        6.15        2.53      3.52 o 
   3  12   6        0.00       -0.47      3.63 o 
   4  12   6       25.49       13.52      5.85 o 
   5  12   6      209.39      223.56     11.80 o 
  -5  13   6       13.57       18.48      8.88 o 
  -4  13   6      125.51      138.38      7.27 o 
  -3  13   6      214.00      224.59      8.76 o 
  -2  13   6        0.35        4.61      3.77 o 
  -1  13   6       33.74       31.27      4.78 o 
   0  13   6      186.52      182.89      7.57 o 
   1  13   6       33.67       24.68      4.56 o 
   2  13   6        3.39        0.79      3.80 o 
   3  13   6       83.90       92.42      6.25 o 
  -4  14   6       48.28       48.04     10.38 o 
  -3  14   6       19.60       13.73      6.12 o 
  -2  14   6       28.73       34.67      5.21 o 
  -1  14   6       40.00       58.17      6.01 o 
   0  14   6       75.23       81.45      5.90 o 
   1  14   6       66.44       69.51     17.33 o 
   2  14   6       62.90       73.18     17.56 o 
   3  14   6       17.90       15.39      5.11 o 
  -2  15   6       74.65       87.50      6.89 o 
  -1  15   6      225.52      265.36     10.04 o 
   0  15   6       25.61       22.39     11.19 o 
   1  15   6        0.56        3.46      4.59 o 
   2  15   6       80.92       87.37     19.16 o 
  -9   0   7        3.94       11.52      7.09 o 
  -7   0   7      153.20      160.07      9.23 o 
  -5   0   7       45.62       35.79      5.00 o 
  -3   0   7      673.54      644.42     16.75 o 
  -1   0   7     1104.83     1119.87     24.56 o 
   1   0   7     1999.75     2429.16     49.88 o 
   3   0   7     1540.91     1813.17     39.22 o 
   5   0   7       16.47       18.37      4.24 o 
   7   0   7      113.68      116.18      8.19 o 
  -9   1   7        0.00       -0.04      4.39 o 
  -8   1   7       14.37       12.86      4.05 o 
  -7   1   7      150.05      159.06      6.51 o 
  -6   1   7     1165.79     1151.25     20.48 o 
  -5   1   7     1150.66     1160.94     19.96 o 
  -4   1   7     1541.40     1546.86     24.69 o 
  -3   1   7      478.12      515.80     10.10 o 
  -2   1   7       77.62       73.36      3.04 o 
  -1   1   7     2538.06     2494.55     29.24 o 
   0   1   7      761.91      780.25      7.00 o 
   1   1   7      397.26      443.31      6.71 o 
   2   1   7        6.86       19.19      1.54 o 
   3   1   7      411.04      434.65      8.98 o 
   4   1   7       33.05       24.71      2.78 o 
   5   1   7       43.14       45.34      3.95 o 
   6   1   7        0.14        1.64      2.70 o 
   7   1   7       14.69       15.16      4.88 o 
   8   1   7       26.94       32.04      5.18 o 
  -9   2   7       13.68       20.67      5.38 o 
  -8   2   7        3.34        1.40      7.59 o 
  -7   2   7      247.29      228.62      7.67 o 
  -6   2   7     1296.87     1190.50     21.04 o 
  -5   2   7      238.46      267.48     12.14 o 
  -4   2   7        5.29        4.00      2.05 o 
  -3   2   7        4.37        0.66      1.61 o 
  -2   2   7      141.28      131.11      4.05 o 
  -1   2   7      328.08      316.65      6.53 o 
   0   2   7     1254.65     1273.16     15.70 o 
   1   2   7      205.63      208.14      2.93 o 
   2   2   7      102.78       97.74      1.88 o 
   3   2   7     2525.26     2968.35     30.01 o 
   4   2   7      183.88      191.50      6.95 o 
   5   2   7       64.94       64.04      3.82 o 
   6   2   7       45.57       50.48      4.58 o 
   7   2   7      360.82      363.04     10.22 o 
   8   2   7       49.89       71.20      8.42 o 
  -9   3   7       32.39       34.06      5.44 o 
  -8   3   7       76.29       76.46      5.58 o 
  -7   3   7        5.17        3.70      3.34 o 
  -6   3   7     1105.06     1085.37     19.71 o 
  -5   3   7      291.66      248.13      7.18 o 
  -4   3   7      568.31      573.80     11.53 o 
  -3   3   7       68.04       56.50      3.64 o 
  -2   3   7      263.11      269.18      6.85 o 
  -1   3   7      166.68      164.59      3.63 o 
   0   3   7       56.20       57.99      1.81 o 
   1   3   7       98.22       99.72      1.96 o 
   2   3   7       36.22       15.60      1.41 o 
   3   3   7     1324.18     1325.61     14.54 o 
   4   3   7      846.12      852.24     12.50 o 
   5   3   7      293.66      268.11     12.23 o 
   6   3   7       23.06       25.81      4.74 o 
   7   3   7       14.44       16.13      3.87 o 
   8   3   7      177.41      197.00     11.85 o 
  -9   4   7       18.62       19.02      5.38 o 
  -8   4   7        1.63        1.60      3.29 o 
  -7   4   7      332.13      349.44     15.37 o 
  -6   4   7      590.64      548.98     12.32 o 
  -5   4   7      543.20      548.37     11.78 o 
  -4   4   7        0.09       -0.17      2.02 o 
  -3   4   7      569.24      596.34      8.62 o 
  -2   4   7      850.70      846.92     14.69 o 
  -1   4   7      337.57      344.69      5.85 o 
   0   4   7     1134.70     1141.96     14.66 o 
   1   4   7       82.51       86.14      1.95 o 
   2   4   7      790.01      851.32      8.80 o 
   3   4   7      300.22      342.06      4.49 o 
   4   4   7       96.73       92.72      3.34 o 
   5   4   7     1195.46     1210.30     17.09 o 
   6   4   7     1171.46     1103.24     16.55 o 
   7   4   7       35.39       36.97      5.08 o 
   8   4   7        5.97        2.03      4.41 o 
  -8   5   7        0.00       -1.19      3.42 o 
  -7   5   7       48.22       68.54      7.62 o 
  -6   5   7       70.86       69.49      4.74 o 
  -5   5   7      154.41      151.04      6.50 o 
  -4   5   7     1547.73     1512.53     19.43 o 
  -3   5   7       21.87       15.47      2.01 o 
  -2   5   7      349.67      314.07      7.44 o 
  -1   5   7      682.78      726.04     12.97 o 
   0   5   7     1182.37     1362.37     17.28 o 
   1   5   7     1164.51     1232.14     12.11 o 
   2   5   7      828.02      887.72     10.58 o 
   3   5   7      183.71      196.88      3.29 o 
   4   5   7      767.19      753.76     11.46 o 
   5   5   7      468.96      442.21     13.02 o 
   6   5   7      361.20      357.21     10.01 o 
   7   5   7      216.07      209.65      7.91 o 
   8   5   7       24.78       28.67      5.47 o 
  -8   6   7      178.91      198.15      8.21 o 
  -7   6   7       40.90       47.70      5.50 o 
  -6   6   7        7.51        6.74      3.42 o 
  -5   6   7      167.57      153.94      6.02 o 
  -4   6   7       18.49        6.76      2.57 o 
  -3   6   7     1368.96     1385.45     23.02 o 
  -2   6   7       63.53       62.14      3.53 o 
  -1   6   7        5.63        1.79      1.43 o 
   0   6   7       87.97       76.25      3.51 o 
   1   6   7      549.61      527.94      8.28 o 
   2   6   7      154.81      154.73      2.87 o 
   3   6   7      181.05      165.39      3.64 o 
   4   6   7      101.39      101.43      4.64 o 
   5   6   7      408.15      410.27     10.35 o 
   6   6   7       76.75       72.61      7.83 o 
   7   6   7      102.24       98.15      5.94 o 
   8   6   7       89.40       86.02      6.47 o 
  -8   7   7        8.85       12.57      4.71 o 
  -7   7   7        1.02        1.35      4.29 o 
  -6   7   7      145.55      154.80      6.49 o 
  -5   7   7        0.27       -1.84      2.80 o 
  -4   7   7       87.82       75.39      4.39 o 
  -3   7   7        2.23        2.56      4.47 o 
  -2   7   7      702.64      698.99     13.58 o 
  -1   7   7      408.92      420.83      7.25 o 
   0   7   7      769.87      814.30     14.22 o 
   1   7   7       38.64       27.97      2.76 o 
   2   7   7     1183.46     1191.65     13.93 o 
   3   7   7      498.86      514.87      7.50 o 
   4   7   7      101.27       95.39      4.78 o 
   5   7   7      212.45      195.42      7.00 o 
   6   7   7      112.06      106.29      5.76 o 
   7   7   7       26.01       29.68      7.33 o 
  -8   8   7       43.43       53.69      9.28 o 
  -7   8   7       17.90       16.14      3.70 o 
  -6   8   7      228.45      203.85     10.25 o 
  -5   8   7        2.41        4.46      3.24 o 
  -4   8   7      531.86      546.40     12.42 o 
  -3   8   7      129.57      135.91      7.12 o 
  -2   8   7      822.95      798.06     15.35 o 
  -1   8   7       76.41       67.32      2.90 o 
   0   8   7       20.31       21.92      5.88 o 
   1   8   7     1102.90     1116.73     15.44 o 
   2   8   7      572.85      529.70      8.94 o 
   3   8   7      885.68      888.84     11.45 o 
   4   8   7       46.47       44.34      4.36 o 
   5   8   7        9.01       -1.02      3.10 o 
   6   8   7        6.74        3.86      3.66 o 
   7   8   7       16.57       15.32      5.52 o 
  -7   9   7       62.53       69.98      5.50 o 
  -6   9   7      448.20      418.91      9.30 o 
  -5   9   7      267.47      264.60      6.84 o 
  -4   9   7      285.16      274.97      8.58 o 
  -3   9   7       74.94       69.97      4.46 o 
  -2   9   7        0.02        2.90      2.68 o 
  -1   9   7      757.89      773.41     16.99 o 
   0   9   7      337.26      328.10      6.62 o 
   1   9   7      294.94      293.50      6.25 o 
   2   9   7      108.90       94.76      8.26 o 
   3   9   7       42.04       28.45      3.36 o 
   4   9   7       50.82       60.35      4.63 o 
   5   9   7        0.46       -2.25      3.47 o 
   6   9   7       25.66       20.56      4.76 o 
   7   9   7        4.40        6.75      4.71 o 
  -7  10   7       62.95       69.08      8.56 o 
  -6  10   7       95.65       90.30      4.80 o 
  -5  10   7      321.71      337.20     10.25 o 
  -4  10   7       20.18       17.62      3.90 o 
  -3  10   7      121.28       99.92      5.48 o 
  -2  10   7        5.40        5.05      3.02 o 
  -1  10   7       76.67       74.34      4.68 o 
   0  10   7       14.26       12.48      3.16 o 
   1  10   7       68.86       53.11      4.49 o 
   2  10   7      440.91      425.74      8.28 o 
   3  10   7      595.11      543.82      9.90 o 
   4  10   7       56.88       56.84      6.88 o 
   5  10   7        0.60       -0.47      3.60 o 
   6  10   7       53.05       65.72      6.54 o 
  -6  11   7      235.87      249.50      9.49 o 
  -5  11   7       42.49       36.61      6.40 o 
  -4  11   7       13.63       12.17      4.07 o 
  -3  11   7      201.30      204.40      7.87 o 
  -2  11   7        4.98        5.36      3.27 o 
  -1  11   7      140.68      125.19      6.69 o 
   0  11   7      193.69      193.52      6.94 o 
   1  11   7       45.82       41.55      4.37 o 
   2  11   7       14.69       11.94      7.50 o 
   3  11   7       39.05       50.85     15.85 o 
   4  11   7      108.27      101.83      5.67 o 
   5  11   7        5.84        5.34      4.17 o 
   6  11   7      141.29      153.40      7.54 o 
  -6  12   7       73.53       75.38      7.18 o 
  -5  12   7      142.00      148.42      7.62 o 
  -4  12   7       28.16       26.72      4.83 o 
  -3  12   7        2.81        3.09      3.59 o 
  -2  12   7      298.51      275.93     12.02 o 
  -1  12   7        0.01        1.10      3.46 o 
   0  12   7        1.80        0.07      3.21 o 
   1  12   7      137.02      123.92     11.57 o 
   2  12   7      305.94      301.67      9.32 o 
   3  12   7      150.22      122.72      9.76 o 
   4  12   7       12.28       15.47      6.00 o 
   5  12   7        9.18       11.38      6.66 o 
  -5  13   7        0.95        4.16      5.05 o 
  -4  13   7       48.08       49.45      8.95 o 
  -3  13   7        0.59       -0.34      4.14 o 
  -2  13   7      137.58      152.58     10.61 o 
  -1  13   7      116.47      102.69      6.12 o 
   0  13   7       16.18       17.02      4.10 o 
   1  13   7       31.09       15.96      4.09 o 
   2  13   7      104.07       96.05      5.94 o 
   3  13   7       13.74       12.42      6.19 o 
  -4  14   7      116.38      110.86      7.25 o 
  -3  14   7        2.58        4.52      4.76 o 
  -2  14   7       26.09       20.55      4.98 o 
  -1  14   7        0.08       -2.62      4.12 o 
   0  14   7       19.62       16.31      5.28 o 
   1  14   7       10.57        8.49      4.30 o 
   2  14   7      228.62      264.23      9.73 o 
   3  14   7       50.82       51.98      8.90 o 
  -2  15   7        1.25       -1.43      4.83 o 
  -1  15   7       28.13       30.28      5.64 o 
   0  15   7       27.32       32.26      5.70 o 
   1  15   7        3.79        7.56      5.07 o 
  -8   0   8        5.86       12.80      6.28 o 
  -6   0   8      961.71      936.57     24.94 o 
  -4   0   8      139.82      158.74      7.76 o 
  -2   0   8       47.55       54.21      4.00 o 
   0   0   8    19738.31    20816.74    227.63 o 
   2   0   8       14.94        5.15      1.24 o 
   4   0   8      101.21      109.19      6.38 o 
   6   0   8      111.92       92.53      7.00 o 
   8   0   8       62.82       81.11      9.66 o 
  -8   1   8      230.80      234.04      8.48 o 
  -7   1   8       40.68       45.77      4.73 o 
  -6   1   8       22.91       23.79      3.81 o 
  -5   1   8       77.09       73.78      6.24 o 
  -4   1   8       15.12       16.11      2.59 o 
  -3   1   8       10.19       12.68      2.20 o 
  -2   1   8     2493.77     2478.39     36.42 o 
  -1   1   8     1452.30     1531.74     18.93 o 
   0   1   8        6.38        9.89      1.54 o 
   1   1   8     4094.89     4776.84     49.13 o 
   2   1   8      264.06      252.06      3.32 o 
   3   1   8       50.38       40.16      2.82 o 
   4   1   8      315.05      266.90      7.08 o 
   5   1   8       58.95       50.64      3.63 o 
   6   1   8        0.09       -1.03      2.75 o 
   7   1   8       92.01       97.71      5.54 o 
   8   1   8        3.80       -0.54      4.09 o 
  -9   2   8        1.13       -0.48      6.71 o 
  -8   2   8      207.54      189.28      7.64 o 
  -7   2   8      525.36      524.18     12.38 o 
  -6   2   8        7.83        0.69      3.12 o 
  -5   2   8       38.07       42.29      4.08 o 
  -4   2   8        3.13        2.86      3.14 o 
  -3   2   8      368.90      382.06     12.18 o 
  -2   2   8     1441.30     1483.19     23.17 o 
  -1   2   8       56.11       65.66      2.36 o 
   0   2   8     4251.23     4384.04     47.83 o 
   1   2   8       38.66       42.13      1.40 o 
   2   2   8       46.65       59.83      1.61 o 
   3   2   8     1590.89     1623.69     20.62 o 
   4   2   8       15.37       12.90      2.51 o 
   5   2   8      275.94      259.76      7.44 o 
   6   2   8      127.10      113.76      5.41 o 
   7   2   8       13.65       15.15      3.97 o 
   8   2   8       47.44       56.48      6.01 o 
  -9   3   8        9.62        5.24      6.90 o 
  -8   3   8      257.10      210.51      8.16 o 
  -7   3   8        8.13        3.64      3.56 o 
  -6   3   8      151.37      138.12      5.92 o 
  -5   3   8       36.27       40.00      8.85 o 
  -4   3   8      533.38      460.24     10.08 o 
  -3   3   8       56.69       46.97      3.15 o 
  -2   3   8     1699.36     1778.55     27.26 o 
  -1   3   8      601.50      545.55      8.22 o 
   0   3   8       13.79        5.77      1.88 o 
   1   3   8     1485.81     1696.33     15.88 o 
   2   3   8      355.62      368.61      4.58 o 
   3   3   8      210.10      175.22      4.53 o 
   4   3   8      966.15      935.83     13.59 o 
   5   3   8       37.82       37.57      6.75 o 
   6   3   8       69.54       73.14      4.57 o 
   7   3   8      244.35      235.28      8.32 o 
   8   3   8      160.54      170.21     11.47 o 
  -9   4   8        0.07       -2.28      6.19 o 
  -8   4   8       23.07       22.19      4.81 o 
  -7   4   8      137.31      148.99      6.75 o 
  -6   4   8     1893.25     1864.54     30.86 o 
  -5   4   8      657.95      650.20     13.48 o 
  -4   4   8      215.41      195.73      6.27 o 
  -3   4   8      107.16      118.52      2.95 o 
  -2   4   8      502.87      559.29     10.90 o 
  -1   4   8      726.44      726.70     10.39 o 
   0   4   8      287.66      304.51      8.05 o 
   1   4   8     1334.33     1340.88     13.02 o 
   2   4   8        8.84       10.19      1.53 o 
   3   4   8      175.32      180.27      4.38 o 
   4   4   8      273.51      278.81      6.04 o 
   5   4   8      107.63       93.40      3.91 o 
   6   4   8      260.44      258.84      6.68 o 
   7   4   8        5.32        1.51      3.74 o 
   8   4   8       93.58       92.44      6.41 o 
  -8   5   8      254.76      244.82      8.96 o 
  -7   5   8        1.58       -2.86      4.85 o 
  -6   5   8        7.05        4.69      3.48 o 
  -5   5   8      137.27      130.14      5.64 o 
  -4   5   8      501.79      525.71     11.49 o 
  -3   5   8      101.07       91.96      4.07 o 
  -2   5   8      107.75       76.88      3.75 o 
  -1   5   8       52.43       56.76      2.48 o 
   0   5   8     2670.17     2888.63     34.21 o 
   1   5   8       12.09        1.86      0.95 o 
   2   5   8       69.38       74.38      2.08 o 
   3   5   8     2318.78     2389.79     29.13 o 
   4   5   8        5.86        4.58      2.06 o 
   5   5   8     1224.11     1203.34     21.53 o 
   6   5   8       45.18       51.20      5.43 o 
   7   5   8       82.32       83.12      5.77 o 
   8   5   8        2.48        3.12      4.80 o 
  -8   6   8       89.33       99.31      5.34 o 
  -7   6   8        6.67        5.12      3.92 o 
  -6   6   8       39.11       36.88      4.54 o 
  -5   6   8      354.83      346.67      9.41 o 
  -4   6   8       38.54       33.67      3.77 o 
  -3   6   8       51.66       49.19      3.62 o 
  -2   6   8      230.04      266.76      7.15 o 
  -1   6   8      117.79      135.17      4.76 o 
   0   6   8      221.67      213.06      4.66 o 
   1   6   8     1945.86     1976.73     24.36 o 
   2   6   8      441.36      430.80      5.55 o 
   3   6   8        7.37        7.16      1.86 o 
   4   6   8      153.30      146.38      5.72 o 
   5   6   8      103.25       91.48      5.05 o 
   6   6   8        1.36       -1.36      3.38 o 
   7   6   8      232.12      214.87      8.18 o 
  -8   7   8      154.38      148.88      9.23 o 
  -7   7   8       15.06       13.59      4.57 o 
  -6   7   8      133.26      139.94      6.48 o 
  -5   7   8      139.13      131.65      5.94 o 
  -4   7   8      315.01      322.62      8.87 o 
  -3   7   8     1185.12     1185.12     20.87 o 
  -2   7   8        9.03        5.73      2.30 o 
  -1   7   8      228.40      210.59      6.96 o 
   0   7   8      130.68      116.55      5.85 o 
   1   7   8     1178.19     1243.93     16.67 o 
   2   7   8      585.82      602.10      8.31 o 
   3   7   8      247.68      239.49      5.54 o 
   4   7   8        8.56        2.42      2.77 o 
   5   7   8       50.43       53.37      4.42 o 
   6   7   8      155.18      140.83      6.67 o 
   7   7   8        1.81       -1.69      4.22 o 
  -7   8   8      203.45      211.47      7.60 o 
  -6   8   8      128.75      126.80      6.38 o 
  -5   8   8        0.59       -1.68      3.08 o 
  -4   8   8      159.19      147.79      8.76 o 
  -3   8   8      287.61      283.84      8.16 o 
  -2   8   8      874.41      887.67     16.86 o 
  -1   8   8        3.72        3.26      1.83 o 
   0   8   8       98.57      109.94      5.01 o 
   1   8   8     1106.55     1089.43     18.95 o 
   2   8   8       27.62       22.81      3.24 o 
   3   8   8      101.83       97.62      3.83 o 
   4   8   8      181.40      158.39      6.17 o 
   5   8   8        9.97        8.61      3.65 o 
   6   8   8      343.70      339.80     10.32 o 
   7   8   8       12.96       12.36      4.91 o 
  -7   9   8      212.72      231.97      7.34 o 
  -6   9   8      142.85      138.32      7.27 o 
  -5   9   8       55.40       50.55      5.18 o 
  -4   9   8        1.56        2.76      3.26 o 
  -3   9   8      184.12      199.80      7.15 o 
  -2   9   8       65.00       62.61      5.33 o 
  -1   9   8       38.00       27.45      3.53 o 
   0   9   8       35.98       27.12      2.70 o 
   1   9   8     1013.48      970.77     14.29 o 
   2   9   8      104.37       68.54      5.85 o 
   3   9   8      265.80      282.26      6.60 o 
   4   9   8       23.92       24.72      5.71 o 
   5   9   8       30.39       23.19      4.21 o 
   6   9   8       57.30       64.68      6.15 o 
  -7  10   8       64.54       88.35      6.25 o 
  -6  10   8        7.41        2.78      3.44 o 
  -5  10   8      122.65      124.55      6.55 o 
  -4  10   8      132.74      121.23      6.24 o 
  -3  10   8      204.79      189.87      7.23 o 
  -2  10   8      558.03      569.62     13.14 o 
  -1  10   8      108.08      116.43      5.55 o 
   0  10   8       76.10       72.79      4.56 o 
   1  10   8      500.15      506.84      9.24 o 
   2  10   8       44.51       27.72      4.16 o 
   3  10   8       13.17       15.71      3.04 o 
   4  10   8        2.05       -0.62      3.33 o 
   5  10   8        0.88       -1.44      3.74 o 
   6  10   8        1.61        3.46      4.52 o 
  -6  11   8        8.97        1.93      4.77 o 
  -5  11   8        0.11        0.71      4.22 o 
  -4  11   8      152.88      144.42      6.95 o 
  -3  11   8      158.57      161.24      7.03 o 
  -2  11   8      307.46      297.69      9.32 o 
  -1  11   8       32.79       32.39      4.34 o 
   0  11   8      185.61      174.08      6.93 o 
   1  11   8      594.15      510.28     12.13 o 
   2  11   8        0.54       -0.20      3.31 o 
   3  11   8      127.05      105.14      7.57 o 
   4  11   8        8.00        5.21      3.92 o 
   5  11   8        0.37        0.03      4.48 o 
  -5  12   8      204.36      215.91      8.94 o 
  -4  12   8      112.92      110.19      6.61 o 
  -3  12   8       13.29       10.96      4.24 o 
  -2  12   8      159.89      146.14      6.90 o 
  -1  12   8       21.62       21.27      4.00 o 
   0  12   8        4.95       -0.06      3.71 o 
   1  12   8       42.42       41.75      4.86 o 
   2  12   8        3.17        6.54      6.50 o 
   4  12   8        0.19       -3.71      5.33 o 
   5  12   8       30.61       36.27      7.76 o 
  -4  13   8       27.88       29.16      5.60 o 
  -3  13   8      207.13      224.24     10.28 o 
  -2  13   8      155.99      160.18      7.42 o 
  -1  13   8       10.33       12.52      4.17 o 
   0  13   8        5.72        3.86      3.94 o 
   1  13   8       23.41       12.14      4.17 o 
   2  13   8        0.00       -4.57      4.74 o 
  -3  14   8       10.01        6.65      4.91 o 
  -2  14   8       48.17       47.73      6.24 o 
  -1  14   8        2.84        5.06      5.69 o 
   0  14   8       20.16       26.73      7.64 o 
   1  14   8        0.01       -0.66      4.35 o 
   2  14   8       60.82       73.07     10.78 o 
  -1  15   8        8.09        9.19      5.01 o 
   0  15   8       47.43       55.78     10.45 o 
   1  15   8       16.69       30.32      8.47 o 
  -7   0   9      117.44      104.29      8.09 o 
  -5   0   9      460.95      437.42     14.47 o 
  -3   0   9        0.63        6.90      3.00 o 
  -1   0   9      936.06      888.31     20.90 o 
   1   0   9      757.94      689.91      9.34 o 
   3   0   9        3.12        2.24      2.76 o 
   5   0   9       41.91       43.88      5.71 o 
   7   0   9      220.93      213.19     11.23 o 
  -8   1   9       91.26       97.21      6.01 o 
  -7   1   9      222.38      233.34      8.13 o 
  -6   1   9      372.69      390.72     10.13 o 
  -5   1   9      177.96      155.36      5.87 o 
  -4   1   9      380.78      355.91      8.65 o 
  -3   1   9      125.45      123.53      4.67 o 
  -2   1   9        0.18        2.27      3.14 o 
  -1   1   9     3235.46     3251.76     38.01 o 
   0   1   9       92.24       93.64      1.77 o 
   1   1   9     1687.46     1747.76     14.77 o 
   2   1   9       11.09        9.97      1.28 o 
   3   1   9       36.72       37.21      3.25 o 
   4   1   9      175.46      176.77      5.87 o 
   5   1   9      667.79      627.06     13.21 o 
   6   1   9       87.06       91.93      5.16 o 
   7   1   9        2.09        6.53      3.69 o 
   8   1   9        3.11        4.24      4.32 o 
  -8   2   9        9.73       12.49      4.48 o 
  -7   2   9      245.07      242.63      8.29 o 
  -6   2   9       75.51       70.03      4.80 o 
  -5   2   9      330.32      330.30      8.85 o 
  -4   2   9      492.83      493.66     10.80 o 
  -3   2   9        0.38        1.36      1.88 o 
  -2   2   9       91.11       83.00      6.35 o 
  -1   2   9     2546.01     2724.45     32.34 o 
   0   2   9      226.02      243.66      3.06 o 
   1   2   9      251.98      248.31      3.97 o 
   2   2   9      265.92      282.83      3.81 o 
   3   2   9     1784.10     1819.71     22.97 o 
   4   2   9       16.96       12.66      2.22 o 
   5   2   9      318.88      311.96      8.49 o 
   6   2   9      548.65      551.24     17.52 o 
   7   2   9       26.67       28.10      6.97 o 
   8   2   9       64.03       74.28      7.90 o 
  -8   3   9      114.41      103.12      6.29 o 
  -7   3   9      566.43      547.40     13.06 o 
  -6   3   9       33.79       41.39      4.54 o 
  -5   3   9      680.35      634.04     18.80 o 
  -4   3   9      139.74      124.35      5.93 o 
  -3   3   9      257.39      238.31     10.02 o 
  -2   3   9      110.71      109.67      7.62 o 
  -1   3   9     1088.45     1160.19     15.30 o 
   0   3   9       15.34       13.10      1.55 o 
   1   3   9      365.59      363.37      4.76 o 
   2   3   9       85.15       86.94      2.05 o 
   3   3   9      669.05      664.12     20.09 o 
   4   3   9       20.93       22.17      3.61 o 
   5   3   9      393.10      400.65      8.07 o 
   6   3   9      497.82      487.77      9.60 o 
   7   3   9        0.06       -3.04      3.04 o 
   8   3   9       24.27       18.18     10.19 o 
  -8   4   9      146.47      129.56      7.18 o 
  -7   4   9      272.30      271.58      9.12 o 
  -6   4   9      400.90      384.30     14.52 o 
  -5   4   9      216.59      211.19      7.00 o 
  -4   4   9      398.30      385.51      9.42 o 
  -3   4   9     1926.00     1927.30     30.22 o 
  -2   4   9      147.94      128.09      4.63 o 
  -1   4   9       46.14       36.09      2.31 o 
   0   4   9      161.13      174.55      6.88 o 
   1   4   9       73.54       63.97      1.91 o 
   2   4   9      279.00      271.14      3.96 o 
   3   4   9     1989.50     1947.44     24.46 o 
   4   4   9     1096.92     1106.99     15.74 o 
   5   4   9      216.52      209.10      5.63 o 
   6   4   9       21.84       23.34      3.57 o 
   7   4   9      164.25      158.81      7.18 o 
   8   4   9      117.13      118.77      6.74 o 
  -8   5   9      218.39      217.95      8.93 o 
  -7   5   9       15.44       15.43      5.16 o 
  -6   5   9      565.57      546.07     12.94 o 
  -5   5   9      516.77      504.22     18.75 o 
  -4   5   9     1244.03     1288.54     22.36 o 
  -3   5   9     1008.87      995.95     17.87 o 
  -2   5   9     1270.82     1260.45     21.03 o 
  -1   5   9       22.07       19.43      3.57 o 
   0   5   9      161.26      166.95      4.07 o 
   1   5   9      142.38      127.32      2.64 o 
   2   5   9        3.13        1.11      1.18 o 
   3   5   9       29.54       24.88      2.56 o 
   4   5   9     1324.90     1353.44     18.52 o 
   5   5   9      792.30      781.90     15.95 o 
   6   5   9      137.03      129.89      6.12 o 
   7   5   9      124.01      128.83      6.63 o 
  -8   6   9       73.43       93.60      6.89 o 
  -7   6   9       13.81       15.35      6.90 o 
  -6   6   9       43.80       43.90      7.40 o 
  -5   6   9      233.95      204.64      8.69 o 
  -4   6   9     1271.54     1228.37     21.81 o 
  -3   6   9       61.51       50.24      3.79 o 
  -2   6   9        8.75       11.07      2.55 o 
  -1   6   9     1442.65     1500.13     19.57 o 
   0   6   9        2.34       -0.02      1.49 o 
   1   6   9      888.72      845.81     10.54 o 
   2   6   9        0.16        0.05      1.25 o 
   3   6   9        4.91        2.90      2.47 o 
   4   6   9      642.34      613.37     13.18 o 
   5   6   9      359.20      364.24     10.83 o 
   6   6   9       62.78       60.21      5.76 o 
   7   6   9       33.27       35.70      5.11 o 
  -8   7   9       31.88       27.16      5.57 o 
  -7   7   9       10.67       11.48      4.44 o 
  -6   7   9       11.06       13.71      5.62 o 
  -5   7   9       33.44       32.01      6.45 o 
  -4   7   9       15.48        6.90      3.10 o 
  -3   7   9      387.16      389.79      9.78 o 
  -2   7   9      649.20      614.36     16.83 o 
  -1   7   9       43.88       27.08      4.00 o 
   0   7   9      163.95      145.43      7.46 o 
   1   7   9      344.78      315.28      6.38 o 
   2   7   9      753.07      766.57     10.08 o 
   3   7   9        8.08        7.51      2.88 o 
   4   7   9     1150.31     1165.80     21.10 o 
   5   7   9       17.11       16.44      3.88 o 
   6   7   9      150.03      144.68      6.80 o 
   7   7   9       33.65       32.01      5.50 o 
  -7   8   9       62.98       70.37     11.23 o 
  -6   8   9       30.04       30.21      4.53 o 
  -5   8   9       58.46       62.54      4.97 o 
  -4   8   9       40.00       42.93      4.61 o 
  -3   8   9      186.28      198.29      6.98 o 
  -2   8   9      438.07      416.00     10.16 o 
  -1   8   9        6.26        2.76      1.90 o 
   0   8   9        0.08        0.83      1.84 o 
   1   8   9      342.03      353.19      7.02 o 
   2   8   9      285.86      284.22      5.41 o 
   3   8   9        5.20       10.42      3.16 o 
   4   8   9       76.61       66.65      5.16 o 
   5   8   9       94.74       89.94      5.41 o 
   6   8   9      126.22      127.53      6.52 o 
   7   8   9       13.73        5.05      5.01 o 
  -7   9   9       26.28       28.30      4.45 o 
  -6   9   9      146.83      136.97      7.03 o 
  -5   9   9       20.28        9.88      3.82 o 
  -4   9   9      749.46      734.12     15.85 o 
  -3   9   9       55.79       60.61      7.12 o 
  -2   9   9      165.83      154.91      6.24 o 
  -1   9   9       15.27       10.58      2.34 o 
   0   9   9      662.91      648.69     10.70 o 
   1   9   9       38.47       34.74      4.26 o 
   2   9   9      603.14      643.22      9.38 o 
   3   9   9        5.39        9.19      3.18 o 
   4   9   9       32.02       27.66     12.14 o 
   5   9   9       35.10       37.81      4.94 o 
   6   9   9      185.94      214.58      9.26 o 
  -6  10   9      117.71      111.25      6.68 o 
  -5  10   9       22.68       15.50      4.47 o 
  -4  10   9      394.74      377.43     10.74 o 
  -3  10   9      121.42      114.64      6.02 o 
  -2  10   9     1854.55     1859.67     31.40 o 
  -1  10   9       55.67       36.21      5.90 o 
   0  10   9      180.47      209.49      7.25 o 
   1  10   9        0.02       -2.11      2.41 o 
   3  10   9       73.74       79.36      6.19 o 
   4  10   9       54.39       61.51     14.42 o 
   5  10   9       56.79       67.76      6.21 o 
   6  10   9        2.42       -4.61      4.61 o 
  -6  11   9        1.06       -0.20      4.79 o 
  -5  11   9       15.52       13.56      4.61 o 
  -4  11   9      256.34      280.67      9.63 o 
  -3  11   9      112.75      109.27      6.05 o 
  -2  11   9       26.95       26.41      4.37 o 
  -1  11   9      349.85      348.03     13.26 o 
   0  11   9      551.35      520.76     15.80 o 
   1  11   9       51.94       68.38      5.03 o 
   2  11   9      253.67      250.85      9.50 o 
   3  11   9        2.04        4.16      3.73 o 
   4  11   9       17.57        3.49      3.90 o 
   5  11   9        1.76       -3.41      4.26 o 
  -5  12   9        4.59        7.63      4.83 o 
  -4  12   9      209.75      224.05      9.04 o 
  -3  12   9        7.78        9.23      4.43 o 
  -2  12   9       37.02       43.29      5.25 o 
  -1  12   9      403.50      389.76     11.07 o 
   0  12   9        3.33        3.22      3.48 o 
   1  12   9       22.07       21.92      5.95 o 
   2  12   9       47.81       53.93     12.66 o 
   4  12   9      105.17      105.52      8.85 o 
  -4  13   9      215.88      244.47      9.73 o 
  -3  13   9        5.31        5.44      4.51 o 
  -2  13   9       64.61       67.86     10.40 o 
  -1  13   9       32.81       27.43      4.84 o 
   0  13   9       27.34       34.29      7.57 o 
   1  13   9       79.23       84.00      6.19 o 
   2  13   9       10.66       14.80      4.62 o 
  -3  14   9      219.55      241.52      9.81 o 
  -2  14   9      177.23      203.67      8.90 o 
  -1  14   9       35.32       34.85      5.41 o 
   0  14   9        5.58        4.60      4.39 o 
   1  14   9       29.73       30.84      6.24 o 
   2  14   9        1.59        7.69      5.18 o 
  -8   0  10       65.56       92.01      9.57 o 
  -6   0  10      664.38      690.16     20.85 o 
  -4   0  10      581.16      617.48     18.04 o 
  -2   0  10      113.95      115.80      6.38 o 
   0   0  10     8556.90     8811.38    139.05 o 
   2   0  10      131.40      107.64      3.83 o 
   4   0  10      379.05      338.37     12.23 o 
   6   0  10      357.31      362.88     14.18 o 
   8   0  10        0.04        3.43      6.52 o 
  -8   1  10        0.88        4.27      4.44 o 
  -7   1  10       35.39       30.38      4.66 o 
  -6   1  10      573.86      541.44     12.65 o 
  -5   1  10      184.11      177.89      6.53 o 
  -4   1  10      370.37      366.53      9.10 o 
  -3   1  10       22.67       21.12      2.72 o 
  -2   1  10     4911.00     5073.25     71.76 o 
  -1   1  10        4.71        4.12      1.73 o 
   0   1  10      372.06      413.88      4.53 o 
   1   1  10     2491.06     3107.02     25.32 o 
   2   1  10       12.08        4.04      1.78 o 
   3   1  10       12.54       10.66      1.95 o 
   4   1  10     1574.08     1500.66     24.99 o 
   5   1  10      206.23      181.93      9.47 o 
   6   1  10       35.01       31.02      4.29 o 
   7   1  10        7.61        6.32      3.88 o 
   8   1  10      182.08      202.93      8.55 o 
  -8   2  10      101.73       86.42      6.14 o 
  -7   2  10        9.33        7.70      6.31 o 
  -6   2  10     1351.89     1370.28     24.43 o 
  -5   2  10      314.53      316.18      8.85 o 
  -4   2  10      507.29      487.79     10.97 o 
  -3   2  10      233.80      235.65      9.47 o 
  -2   2  10      815.60      819.34     17.13 o 
  -1   2  10       31.39       27.76      4.58 o 
   0   2  10     1502.56     1506.24     14.31 o 
   1   2  10       28.68       23.68      1.68 o 
   2   2  10      895.26      907.37     10.85 o 
   3   2  10     1174.57     1118.95     15.47 o 
   4   2  10       52.89       47.47      3.17 o 
   5   2  10       60.33       59.43      3.47 o 
   6   2  10       12.70       11.22      3.71 o 
   7   2  10       15.30       22.66      4.56 o 
   8   2  10       61.07       90.47      7.66 o 
  -8   3  10      769.16      761.64     17.05 o 
  -7   3  10        7.92        7.21      4.05 o 
  -6   3  10        0.24       -3.14      3.14 o 
  -5   3  10      485.85      520.74     11.96 o 
  -4   3  10      661.61      615.69     12.85 o 
  -3   3  10      135.30      136.58      5.06 o 
  -2   3  10      535.74      541.58     10.92 o 
  -1   3  10      328.12      303.85      5.83 o 
   0   3  10      582.98      591.05     17.07 o 
   1   3  10      383.88      466.22      5.70 o 
   2   3  10       90.34       74.46      2.00 o 
   3   3  10      663.03      700.41     10.89 o 
   4   3  10      362.46      348.70      8.76 o 
   5   3  10      595.04      597.71     14.10 o 
   6   3  10        9.02       11.87      2.94 o 
   7   3  10       42.79       41.99      6.06 o 
  -8   4  10       60.90       62.69      6.38 o 
  -7   4  10      152.15      167.85      7.29 o 
  -6   4  10      289.40      288.17      9.02 o 
  -5   4  10      196.76      203.21      7.20 o 
  -4   4  10       87.88       87.06      4.72 o 
  -3   4  10      475.58      497.91     26.30 o 
  -2   4  10      269.01      282.45      7.27 o 
  -1   4  10        7.05        9.78      1.78 o 
   0   4  10      724.16      786.05     13.95 o 
   1   4  10       28.46       26.21      2.44 o 
   2   4  10      254.04      256.81      3.93 o 
   3   4  10      350.40      333.15      6.62 o 
   4   4  10      493.40      502.29     12.47 o 
   5   4  10       12.39       15.39      2.93 o 
   6   4  10      955.13      966.61     19.25 o 
   7   4  10      173.47      168.41      7.66 o 
  -8   5  10        0.62       -0.76      4.83 o 
  -7   5  10       47.04       51.42      5.77 o 
  -6   5  10        9.16       10.99      3.70 o 
  -5   5  10      124.62      118.56      5.81 o 
  -4   5  10     1091.62     1100.60     20.06 o 
  -3   5  10      941.31      904.29     16.88 o 
  -2   5  10      459.02      414.96      9.41 o 
  -1   5  10     1557.26     1619.00     20.91 o 
   0   5  10        2.40        1.74      1.64 o 
   1   5  10       10.35       20.24      2.24 o 
   2   5  10      226.75      220.73      3.75 o 
   3   5  10      253.71      254.78      5.70 o 
   4   5  10     1273.08     1250.55     22.05 o 
   5   5  10        0.42       -2.40      3.22 o 
   6   5  10        0.00        2.08      3.65 o 
   7   5  10        2.45        4.01      4.30 o 
  -8   6  10       25.23       33.39      5.73 o 
  -7   6  10       97.46       96.72      9.69 o 
  -6   6  10      295.36      270.62      8.88 o 
  -5   6  10      543.24      532.12     12.63 o 
  -4   6  10      372.87      350.77      9.41 o 
  -3   6  10      147.49      132.84      5.57 o 
  -2   6  10      161.68      167.54      5.87 o 
  -1   6  10      648.55      657.50     10.37 o 
   0   6  10       45.62       46.92      2.71 o 
   1   6  10      469.42      479.60      7.09 o 
   2   6  10     2282.25     2306.46     24.58 o 
   3   6  10       32.98       31.37      5.62 o 
   4   6  10     1422.14     1400.42     31.58 o 
   5   6  10       13.84        8.24      3.46 o 
   6   6  10       39.54       44.70      6.19 o 
   7   6  10       90.40       89.61      6.01 o 
  -8   7  10        0.08        5.26      5.52 o 
  -7   7  10       83.11       99.71      6.42 o 
  -6   7  10       37.15       25.48      4.54 o 
  -5   7  10      149.82      144.28      6.39 o 
  -4   7  10      265.22      229.45      7.74 o 
  -3   7  10     1176.46     1103.78     20.16 o 
  -2   7  10      529.47      526.87     11.64 o 
  -1   7  10      125.88      134.02     10.00 o 
   0   7  10      104.81      101.45      3.66 o 
   1   7  10      381.25      334.87     13.95 o 
   2   7  10      325.61      330.81      5.83 o 
   3   7  10     1554.49     1578.45     26.35 o 
   4   7  10      328.80      336.50      9.38 o 
   5   7  10      120.70      113.34      5.85 o 
   6   7  10        0.10       -3.66      3.66 o 
   7   7  10       14.81       10.36      4.96 o 
  -7   8  10        1.79        2.71      4.54 o 
  -6   8  10       15.26        6.73      4.10 o 
  -5   8  10      352.93      354.52     10.25 o 
  -4   8  10       57.31       62.06      5.30 o 
  -3   8  10        0.00        0.81      4.55 o 
  -2   8  10       38.68       35.22      3.95 o 
  -1   8  10      918.35      860.70     13.11 o 
   0   8  10      984.84      968.58     17.80 o 
   1   8  10     3202.27     3243.68     61.54 o 
   2   8  10       19.85       15.15      2.23 o 
   3   8  10        0.75        2.21      3.21 o 
   4   8  10        3.93        2.36      3.47 o 
   5   8  10       10.48        5.12      3.79 o 
   6   8  10      105.52      105.04      6.40 o 
  -7   9  10       30.78       36.02      6.14 o 
  -6   9  10      121.63      111.98      6.67 o 
  -5   9  10        0.32       -1.45      3.58 o 
  -4   9  10      186.00      181.09      7.25 o 
  -3   9  10      535.03      556.24     13.18 o 
  -2   9  10        7.35        1.85      2.99 o 
  -1   9  10      557.55      571.60     10.05 o 
   0   9  10       46.51       37.56      3.94 o 
   1   9  10       30.26       14.48      2.61 o 
   2   9  10      628.33      603.08      9.07 o 
   3   9  10      386.62      356.94      9.59 o 
   4   9  10        3.09        2.70      3.48 o 
   5   9  10        0.33       -3.80      3.80 o 
   6   9  10       31.88       30.66      9.90 o 
  -6  10  10        9.10        6.74      4.85 o 
  -5  10  10        1.82        0.05      3.93 o 
  -4  10  10       13.51        8.97      3.90 o 
  -3  10  10      252.97      243.13      8.47 o 
  -2  10  10       82.28       74.94      5.07 o 
  -1  10  10       41.48       36.45      4.41 o 
   0  10  10       27.01       16.83      3.53 o 
   1  10  10     1079.86     1158.98     17.05 o 
   2  10  10       64.03       70.14      4.69 o 
   3  10  10       22.45       26.81      4.55 o 
   4  10  10        1.29        4.78      3.85 o 
   5  10  10        5.19        0.99      4.19 o 
  -6  11  10        8.16        7.04      5.74 o 
  -5  11  10      150.00      138.52      7.42 o 
  -4  11  10       74.89       83.30      6.76 o 
  -3  11  10      353.70      363.55     10.90 o 
  -2  11  10       76.62       84.05      5.83 o 
  -1  11  10      147.89      141.77      6.46 o 
   0  11  10       51.21       53.53      6.21 o 
   1  11  10      761.55      729.26     15.57 o 
   2  11  10        2.95        1.46      3.70 o 
   3  11  10       82.70       89.14      6.33 o 
   4  11  10        5.66        3.46      5.21 o 
   5  11  10      108.07      132.38     14.28 o 
  -5  12  10       10.66        7.01      4.96 o 
  -4  12  10       36.19       39.33      7.38 o 
  -3  12  10      133.55      125.23     10.85 o 
  -2  12  10       23.38       31.33      5.06 o 
  -1  12  10      233.00      251.76      8.92 o 
   0  12  10       43.88       39.59      7.16 o 
   1  12  10      363.47      360.46     10.48 o 
   2  12  10       43.17       72.16      8.28 o 
   4  12  10        0.15        0.10      6.19 o 
  -4  13  10        0.03        4.40      5.05 o 
  -3  13  10       43.43       48.14      5.92 o 
  -2  13  10       44.83       42.51      5.62 o 
  -1  13  10       19.00       21.08      6.97 o 
   0  13  10        8.39       11.29      4.48 o 
   1  13  10        9.07        0.19      7.81 o 
   2  13  10       56.25       64.11      8.71 o 
  -2  14  10        5.73        5.81      4.92 o 
  -1  14  10       46.70       47.53      5.95 o 
   0  14  10       26.00       28.38      5.38 o 
   1  14  10      131.64      143.88      9.19 o 
  -7   0  11      163.54      159.26     10.19 o 
  -5   0  11        6.91        7.14      4.47 o 
  -3   0  11       64.54       51.02      5.24 o 
  -1   0  11    17512.68    19404.18    372.16 o 
   1   0  11      364.90      390.40      6.35 o 
   3   0  11      525.13      476.97     14.80 o 
   5   0  11      385.66      387.30     14.23 o 
   7   0  11      118.72      113.28      8.90 o 
  -8   1  11       11.96        5.09      4.61 o 
  -7   1  11      543.93      560.06     22.18 o 
  -6   1  11       42.21       44.80      4.95 o 
  -5   1  11      144.53      147.27      6.18 o 
  -4   1  11        3.73        0.33      2.43 o 
  -3   1  11      264.16      251.76      7.08 o 
  -2   1  11        2.33        3.98      2.36 o 
  -1   1  11     6207.81     6426.14     73.40 o 
   0   1  11      265.27      265.98      3.45 o 
   1   1  11     3081.40     3323.59     38.79 o 
   2   1  11      156.84      159.36      5.28 o 
   3   1  11      760.81      748.92     11.48 o 
   4   1  11      781.25      746.76     11.98 o 
   5   1  11       26.26       20.60      3.70 o 
   6   1  11       78.86       80.17      5.19 o 
   7   1  11        2.80        3.79      4.24 o 
  -8   2  11      174.73      156.31     12.21 o 
  -7   2  11       75.09       84.60      5.77 o 
  -6   2  11       40.24       52.80      5.17 o 
  -5   2  11      128.46      136.01      6.07 o 
  -4   2  11      167.24      195.80      6.63 o 
  -3   2  11     1949.40     2017.57     31.79 o 
  -2   2  11     1593.58     1712.32     27.16 o 
  -1   2  11      658.78      609.20      9.53 o 
   0   2  11     1212.24     1234.37     20.41 o 
   1   2  11      154.04      145.16      2.49 o 
   2   2  11      864.11      862.17     12.40 o 
   3   2  11     1826.76     1886.04     26.87 o 
   4   2  11       95.89       98.01      3.86 o 
   5   2  11       95.74       90.81      4.10 o 
   6   2  11       63.35       55.14      4.37 o 
   7   2  11       80.62       83.94      4.70 o 
  -8   3  11      539.76      553.94     16.73 o 
  -7   3  11        0.18        5.68      4.08 o 
  -6   3  11      577.31      571.69     13.53 o 
  -5   3  11     1423.81     1453.29     25.31 o 
  -4   3  11      628.59      635.92     16.09 o 
  -3   3  11      392.06      412.66      9.74 o 
  -2   3  11      102.23      101.32      6.57 o 
  -1   3  11     1079.88     1100.84     15.09 o 
   0   3  11     1109.60     1127.16     11.57 o 
   1   3  11      874.82      860.19     17.88 o 
   2   3  11      262.71      272.16      5.79 o 
   3   3  11        3.76        4.29      2.11 o 
   4   3  11      130.55      137.68      4.61 o 
   5   3  11      940.13      993.26     18.47 o 
   6   3  11      103.14      104.76      4.79 o 
   7   3  11      183.75      182.43      7.96 o 
  -8   4  11       16.53       27.63      5.46 o 
  -7   4  11       63.98       77.59      6.34 o 
  -6   4  11       24.28       19.49      5.45 o 
  -5   4  11      200.61      186.99      7.10 o 
  -4   4  11       98.72       93.88      5.01 o 
  -3   4  11     1715.74     1676.29     27.45 o 
  -2   4  11        1.06        1.12      2.19 o 
  -1   4  11     1688.94     1838.43     23.39 o 
   0   4  11     1188.44     1187.53     21.09 o 
   1   4  11       98.26       86.67      2.38 o 
   2   4  11      231.98      212.45      7.15 o 
   3   4  11       91.60       94.96      3.64 o 
   4   4  11      516.50      511.21      9.39 o 
   5   4  11      376.10      383.05      8.61 o 
   6   4  11      184.86      169.49      8.62 o 
   7   4  11        0.02        0.16      4.71 o 
  -8   5  11       83.23      100.00      7.74 o 
  -7   5  11       70.51       83.75      6.81 o 
  -6   5  11      198.77      202.81      7.91 o 
  -5   5  11      544.70      517.01     12.40 o 
  -4   5  11        7.60        7.88      2.97 o 
  -3   5  11       38.12       40.06      5.76 o 
  -2   5  11      635.29      607.86     12.52 o 
  -1   5  11      557.08      548.28      9.18 o 
   0   5  11      267.58      268.94      7.00 o 
   1   5  11      281.90      285.92      4.45 o 
   2   5  11     5569.67     5680.22     71.61 o 
   3   5  11      155.21      140.51      4.34 o 
   4   5  11        2.75       -1.10      2.91 o 
   5   5  11      208.12      217.55      7.74 o 
   6   5  11        9.14        1.01      3.82 o 
   7   5  11       72.85       78.59      6.79 o 
  -8   6  11       18.50       20.26      5.94 o 
  -7   6  11      137.20      146.69     10.19 o 
  -6   6  11        2.28        1.96      3.82 o 
  -5   6  11        2.81        1.91      3.50 o 
  -4   6  11      418.80      415.65     10.67 o 
  -3   6  11      129.50      131.23      8.85 o 
  -2   6  11      495.02      507.05     11.31 o 
  -1   6  11      100.09      115.37      3.93 o 
   0   6  11      699.35      735.94     11.37 o 
   1   6  11     2390.60     2419.48     25.80 o 
   2   6  11      326.04      339.66      8.61 o 
   3   6  11     1152.42     1131.58     20.25 o 
   4   6  11      254.17      265.80      8.29 o 
   5   6  11        1.32        1.38      3.45 o 
   6   6  11       20.29       12.76      4.22 o 
   7   6  11       22.56       20.22      5.24 o 
  -7   7  11       39.13       35.56     10.21 o 
  -6   7  11      322.86      312.95     10.08 o 
  -5   7  11        2.85        1.31      3.50 o 
  -4   7  11      541.06      562.97     13.11 o 
  -3   7  11      386.07      373.97     11.19 o 
  -2   7  11        2.60        3.44      2.57 o 
  -1   7  11      257.68      248.97      5.86 o 
   0   7  11     1193.81     1184.08     16.65 o 
   1   7  11        1.24       -0.86      2.04 o 
   2   7  11       51.12       52.70      3.87 o 
   3   7  11      143.57      124.99      5.49 o 
   4   7  11       64.34       66.13      4.68 o 
   5   7  11      142.61      119.50      5.97 o 
   6   7  11      338.17      366.36     11.01 o 
  -7   8  11        1.31       -3.55      4.85 o 
  -6   8  11        1.35        4.78      4.27 o 
  -5   8  11       20.29       18.50      4.35 o 
  -4   8  11      682.33      635.88     14.47 o 
  -3   8  11      120.76      119.66      5.86 o 
  -2   8  11      527.90      492.05     11.71 o 
  -1   8  11      488.94      452.02     17.80 o 
   0   8  11      594.48      622.14     11.60 o 
   1   8  11       85.18       80.80      4.67 o 
   2   8  11      673.73      686.66     14.09 o 
   3   8  11        4.34        3.98      3.11 o 
   4   8  11      381.00      365.18     10.25 o 
   5   8  11       15.26        9.87      4.18 o 
   6   8  11       18.33       17.39      4.87 o 
  -6   9  11        8.56        9.37      4.45 o 
  -5   9  11      107.84       97.95      6.02 o 
  -4   9  11        5.81       -0.39      3.60 o 
  -3   9  11        0.49        0.04      3.43 o 
  -2   9  11      136.23      126.86      5.89 o 
  -1   9  11       32.29       24.01      6.01 o 
   0   9  11     1034.03     1055.86     31.87 o 
   1   9  11       82.71       80.96      4.02 o 
   2   9  11      967.85      950.77     18.01 o 
   3   9  11        2.30        0.86      3.28 o 
   4   9  11        3.79        3.09      3.69 o 
   5   9  11       35.57       23.21      6.50 o 
  -6  10  11        0.92       -4.63      4.63 o 
  -5  10  11        2.97        7.06      4.32 o 
  -4  10  11       80.13       72.84      5.85 o 
  -3  10  11        8.30        4.99      4.45 o 
  -2  10  11        9.36       10.22      3.79 o 
  -1  10  11      859.87      783.18     16.51 o 
   0  10  11       55.27       60.20      5.14 o 
   1  10  11       98.70       88.26      6.33 o 
   2  10  11      611.45      658.51     20.09 o 
   3  10  11        0.01        4.12      3.80 o 
   4  10  11       20.47        8.17      4.05 o 
   5  10  11       46.02       34.88      6.35 o 
  -5  11  11       23.06       21.67      5.21 o 
  -4  11  11      208.59      217.00      8.80 o 
  -3  11  11      227.61      231.11      8.66 o 
  -2  11  11      208.60      180.83      7.67 o 
  -1  11  11        0.23       -0.06      3.44 o 
   0  11  11      165.61      195.43     10.47 o 
   1  11  11       23.81       15.61      4.71 o 
   3  11  11        0.22       -0.69      3.84 o 
   4  11  11       67.92       62.66      7.54 o 
  -4  12  11      256.87      261.18     13.83 o 
  -3  12  11       32.33       26.61      5.31 o 
  -2  12  11      159.21      167.11      9.02 o 
  -1  12  11       51.53       44.99      5.25 o 
   0  12  11        0.00       -3.88      3.88 o 
   1  12  11        1.32       -3.77      3.77 o 
   4  12  11      146.14      176.92     11.23 o 
  -3  13  11       56.19       49.50      6.31 o 
  -2  13  11       61.71       68.69      6.68 o 
  -1  13  11       32.83       24.65      5.03 o 
   0  13  11        0.98        7.14      4.63 o 
   1  13  11        0.50        1.39      4.48 o 
  -1  14  11        3.75       -0.22      4.65 o 
   0  14  11        0.11       -0.92      5.31 o 
  -8   0  12        2.24        5.38      6.71 o 
  -6   0  12      425.91      439.37     16.37 o 
  -4   0  12        0.06       -2.52      3.33 o 
  -2   0  12     1652.58     1778.99     39.89 o 
   0   0  12     4754.73     4899.62     55.53 o 
   2   0  12      228.94      224.34      6.04 o 
   4   0  12       23.70       23.70      5.14 o 
   6   0  12      186.44      176.01     10.19 o 
  -8   1  12      194.88      202.79      8.78 o 
  -7   1  12       18.83       14.91      4.37 o 
  -6   1  12       10.26        2.67      3.75 o 
  -5   1  12      221.27      202.35      7.30 o 
  -4   1  12      544.57      562.98     12.47 o 
  -3   1  12      385.51      414.63      9.84 o 
  -2   1  12     2366.46     2476.91     37.64 o 
  -1   1  12       13.55        4.68      4.85 o 
   0   1  12      298.29      311.53      4.48 o 
   1   1  12      259.26      253.05      3.51 o 
   2   1  12      934.17      916.43     11.19 o 
   3   1  12      763.58      809.46     12.37 o 
   4   1  12     1124.90     1147.51     16.65 o 
   5   1  12      792.66      757.96     12.78 o 
   6   1  12        0.02       -1.55      3.50 o 
   7   1  12        0.06       -0.43      4.29 o 
  -8   2  12        4.93        1.65      5.05 o 
  -7   2  12        0.50        1.42      3.80 o 
  -6   2  12      993.49     1008.14     22.61 o 
  -5   2  12       10.66        6.86      8.14 o 
  -4   2  12       39.48       36.88      4.05 o 
  -3   2  12        3.43        5.50      2.66 o 
  -2   2  12      238.35      238.86      6.90 o 
  -1   2  12       61.35       51.91      3.47 o 
   0   2  12     2992.95     3086.30     32.65 o 
   1   2  12      371.84      407.46      4.84 o 
   2   2  12     1576.98     1574.23     31.65 o 
   3   2  12       61.56       63.45      3.19 o 
   4   2  12      308.05      287.65      6.71 o 
   5   2  12        2.15        0.46      2.65 o 
   6   2  12      199.32      213.58      6.39 o 
   7   2  12      101.74      102.08      5.13 o 
  -8   3  12       49.64       54.72      6.50 o 
  -7   3  12        1.64       -0.17      3.94 o 
  -6   3  12      180.15      157.53      6.81 o 
  -5   3  12       24.85       31.56      6.43 o 
  -4   3  12      161.81      163.90      6.31 o 
  -3   3  12       54.32       55.11      3.95 o 
  -2   3  12     1141.21     1154.54     19.96 o 
  -1   3  12      704.89      729.69     11.17 o 
   0   3  12       51.96       53.87      2.35 o 
   1   3  12       54.99       46.36      2.20 o 
   2   3  12      273.89      261.18      6.26 o 
   3   3  12        3.61        5.86      2.22 o 
   4   3  12     3181.65     3241.08     52.37 o 
   5   3  12      314.83      324.45      7.62 o 
   6   3  12        2.41       -0.44      2.98 o 
   7   3  12        5.38        4.67      4.61 o 
  -8   4  12       21.60       23.33      5.37 o 
  -7   4  12       69.53       80.43      6.35 o 
  -6   4  12      169.87      150.47      6.91 o 
  -5   4  12      878.33      835.05     24.04 o 
  -4   4  12      226.06      213.77      7.34 o 
  -3   4  12       40.29       36.24      3.94 o 
  -2   4  12      242.65      235.35      7.05 o 
  -1   4  12      499.89      490.05      8.55 o 
   0   4  12     1755.26     1743.57     89.85 o 
   1   4  12        1.36        1.31      1.29 o 
   2   4  12     2248.10     2372.91     29.36 o 
   3   4  12      173.80      180.43      4.98 o 
   4   4  12      102.93      103.52      4.32 o 
   5   4  12      198.07      203.30      6.09 o 
   6   4  12      128.90      137.42      6.70 o 
   7   4  12      311.91      333.10     11.00 o 
  -8   5  12       56.13       58.33      6.92 o 
  -7   5  12        3.87        5.31      4.72 o 
  -6   5  12        3.03        0.24      5.38 o 
  -5   5  12        0.20       -0.28      3.40 o 
  -4   5  12      329.36      304.10      8.98 o 
  -3   5  12     2773.23     2880.05     44.27 o 
  -2   5  12      440.45      449.39     10.47 o 
  -1   5  12        9.81        6.08      2.02 o 
   0   5  12       16.46        8.50      3.53 o 
   1   5  12      113.70      117.90      2.97 o 
   2   5  12       83.49       92.50      3.69 o 
   3   5  12     2132.63     2164.80     27.59 o 
   4   5  12      172.54      187.72      7.09 o 
   5   5  12      798.53      797.79     16.89 o 
   6   5  12       13.24       11.63      4.29 o 
   7   5  12       48.92       53.16      6.14 o 
  -7   6  12       58.21       86.98      6.70 o 
  -6   6  12      173.32      172.59      7.42 o 
  -5   6  12      476.56      437.63     11.54 o 
  -4   6  12      208.99      218.18      7.71 o 
  -3   6  12      106.76       94.38      5.20 o 
  -2   6  12      258.96      255.63      7.71 o 
  -1   6  12     1421.46     1388.52     19.03 o 
   0   6  12       89.94       86.53      3.67 o 
   1   6  12      944.38      907.99     11.59 o 
   2   6  12      257.26      269.50      7.77 o 
   3   6  12      104.79       95.45      5.38 o 
   4   6  12       73.04       67.85      4.73 o 
   5   6  12       30.25       25.97      4.64 o 
   6   6  12      292.91      302.20     10.09 o 
  -7   7  12       69.71       58.73      9.33 o 
  -6   7  12       82.28       71.01      5.92 o 
  -5   7  12       23.68       17.53      4.32 o 
  -4   7  12        0.16        1.22      3.36 o 
  -3   7  12      562.20      553.40     12.89 o 
  -2   7  12      310.95      283.08      8.28 o 
  -1   7  12       24.30       15.25      2.94 o 
   0   7  12       49.26       53.86      4.06 o 
   1   7  12      459.20      458.29     10.60 o 
   2   7  12      613.90      611.49     12.95 o 
   3   7  12       24.35       17.51      3.71 o 
   4   7  12       17.93       18.01      4.11 o 
   5   7  12      124.36      122.24      6.33 o 
   6   7  12        1.64       -0.04      4.30 o 
  -7   8  12        2.91        7.86      5.16 o 
  -6   8  12       14.24       17.08      6.69 o 
  -5   8  12      147.12      137.18      8.62 o 
  -4   8  12      154.48      164.19      7.16 o 
  -3   8  12        0.00       -3.17      4.19 o 
  -2   8  12      171.62      174.69      6.76 o 
  -1   8  12      182.37      180.71      5.74 o 
   0   8  12      486.39      453.59      8.70 o 
   1   8  12      660.16      705.62     11.70 o 
   2   8  12      145.03      145.84      6.06 o 
   3   8  12      119.74      120.33      5.80 o 
   4   8  12       10.63        8.13      3.64 o 
   5   8  12        0.94       -3.92      3.92 o 
   6   8  12        2.04       -2.01      4.54 o 
  -6   9  12       70.78       80.34      6.97 o 
  -5   9  12        0.27       -3.96      3.96 o 
  -4   9  12       49.52       48.50     13.37 o 
  -3   9  12     1132.91     1064.55     20.86 o 
  -2   9  12        2.69        3.34      3.40 o 
  -1   9  12      107.17       89.00     12.05 o 
   0   9  12        0.06       -2.54      3.36 o 
   1   9  12      134.93      138.41      6.04 o 
   2   9  12        0.01       -1.46      4.76 o 
   3   9  12       81.45       74.48      4.86 o 
   4   9  12        0.45       -6.43      6.88 o 
   5   9  12      107.49      123.93      8.85 o 
  -6  10  12        7.18        2.05      5.13 o 
  -5  10  12       76.89       81.97      6.55 o 
  -4  10  12       14.45       11.40      4.50 o 
  -3  10  12       99.29       93.93      5.91 o 
  -2  10  12        8.81        3.24      3.85 o 
  -1  10  12      379.66      379.78     10.62 o 
   0  10  12        0.16        0.74      3.51 o 
   1  10  12      647.90      645.41     11.48 o 
   2  10  12        1.15       -4.71      4.85 o 
   3  10  12        2.06        2.81      3.90 o 
   4  10  12      131.80      151.49      7.08 o 
   5  10  12       54.91       80.70     21.97 o 
  -5  11  12        2.50        2.34      4.83 o 
  -4  11  12       36.18       41.92      9.14 o 
  -3  11  12        9.11        3.46      3.99 o 
  -2  11  12       20.79       20.90      4.56 o 
  -1  11  12      336.21      334.68     18.78 o 
   0  11  12       13.92       17.13      5.59 o 
   1  11  12       27.40       35.72      8.42 o 
   3  11  12      103.64      115.42      8.90 o 
   4  11  12        4.22       10.95      4.53 o 
  -4  12  12        0.30       -4.76      4.76 o 
  -3  12  12      219.53      224.45      9.15 o 
  -2  12  12       25.06       15.93      4.72 o 
  -1  12  12        0.01       -4.04      4.04 o 
   0  12  12       33.98       31.81      5.08 o 
   1  12  12      134.22      145.61      7.03 o 
  -3  13  12      273.60      277.51     11.42 o 
  -2  13  12       59.03       62.06      6.93 o 
  -1  13  12        0.52       -1.46      4.47 o 
   0  13  12       11.29       16.30      5.22 o 
   1  13  12       17.63       11.25      8.33 o 
  -7   0  13       87.02       97.72      8.71 o 
  -5   0  13        0.22        0.76      4.43 o 
  -3   0  13      331.77      339.18     12.61 o 
  -1   0  13      112.23       82.72      5.76 o 
   1   0  13      834.70      944.06     12.89 o 
   3   0  13     3197.21     2968.10     52.90 o 
   5   0  13      269.14      264.55     12.18 o 
   7   0  13       43.59       58.21      9.19 o 
  -8   1  13       32.27       37.22      5.92 o 
  -7   1  13        1.72       -2.62      4.01 o 
  -6   1  13       13.29        9.56      3.95 o 
  -5   1  13      129.00      127.06      6.11 o 
  -4   1  13       17.30       16.62      3.31 o 
  -3   1  13       17.20       18.61      4.40 o 
  -2   1  13      178.71      185.81     15.59 o 
  -1   1  13     1730.54     1831.58     23.42 o 
   0   1  13        0.52        2.26      1.38 o 
   1   1  13     1351.17     1397.03     13.97 o 
   2   1  13        0.45       -1.46      1.46 o 
   3   1  13      111.56      102.19      4.02 o 
   4   1  13       62.64       55.81      3.73 o 
   5   1  13      420.32      399.18      8.67 o 
   6   1  13       16.34        9.00      3.32 o 
   7   1  13       66.65       83.50      5.17 o 
  -8   2  13       24.73       21.39      5.64 o 
  -7   2  13       44.06       44.76      5.59 o 
  -6   2  13        4.43        6.68      3.89 o 
  -5   2  13       31.23       30.64      4.26 o 
  -4   2  13      175.49      156.14      6.27 o 
  -3   2  13      606.09      618.51     13.17 o 
  -2   2  13       74.66       60.42      3.99 o 
  -1   2  13     2030.93     2147.02     26.97 o 
   0   2  13        2.17        0.74      2.14 o 
   1   2  13       92.51      100.47      2.62 o 
   2   2  13      416.10      399.42     21.59 o 
   3   2  13      173.85      188.16      5.17 o 
   4   2  13        0.04       -1.84      2.31 o 
   5   2  13      222.90      242.91      6.64 o 
   6   2  13       63.82       69.01      7.04 o 
   7   2  13        5.45        3.30      3.90 o 
  -8   3  13       43.79       65.37      6.99 o 
  -7   3  13      191.85      186.68      8.16 o 
  -6   3  13        0.07        1.75      3.65 o 
  -5   3  13      258.99      253.74      8.53 o 
  -4   3  13        5.42        0.97      2.87 o 
  -3   3  13        0.16       -2.38      3.62 o 
  -2   3  13      108.15      103.61      4.83 o 
  -1   3  13     1075.80     1125.34     15.85 o 
   0   3  13        3.43        6.10      1.62 o 
   1   3  13       23.43       20.88      2.81 o 
   2   3  13       64.01       57.61      2.97 o 
   3   3  13      276.25      263.78      6.19 o 
   4   3  13      790.43      767.37     13.35 o 
   5   3  13      280.92      307.24      7.51 o 
   6   3  13        4.99        6.42      3.27 o 
   7   3  13      199.28      223.62      9.31 o 
  -8   4  13       19.46       11.91      5.40 o 
  -7   4  13      233.87      244.36     11.04 o 
  -6   4  13        4.84        5.85      4.09 o 
  -5   4  13      268.08      263.60      8.80 o 
  -4   4  13       51.35       59.73      4.80 o 
  -3   4  13       96.22       96.16      5.06 o 
  -2   4  13      225.15      220.67      6.98 o 
  -1   4  13       11.12        7.80      2.55 o 
   0   4  13        3.18        2.39      1.93 o 
   1   4  13     1223.54     1254.05     13.06 o 
   2   4  13     1692.55     1722.31     22.49 o 
   3   4  13      564.60      556.94      9.87 o 
   4   4  13      101.84       95.09      5.40 o 
   5   4  13      152.75      147.50      6.83 o 
   6   4  13       22.93       16.33      4.41 o 
  -7   5  13        6.30       10.06      4.71 o 
  -6   5  13      124.33      120.56      6.59 o 
  -5   5  13      403.95      388.44     10.88 o 
  -4   5  13      151.81      148.36      6.31 o 
  -3   5  13      132.79      133.77      6.01 o 
  -2   5  13       77.31       83.39      5.31 o 
  -1   5  13       97.83       87.10      3.79 o 
   0   5  13     2513.91     2534.89     38.67 o 
   1   5  13      133.14      140.48      3.93 o 
   2   5  13      733.61      727.60     12.02 o 
   3   5  13       88.98       87.07      3.87 o 
   4   5  13        1.16        1.58      3.21 o 
   5   5  13      205.08      224.85     18.78 o 
   6   5  13       88.33       93.62      6.05 o 
  -7   6  13        0.95       -4.09      5.66 o 
  -6   6  13        2.49       -0.98      3.95 o 
  -5   6  13       16.63       19.78      4.44 o 
  -4   6  13       59.50       58.99      5.28 o 
  -3   6  13      713.08      719.44     15.19 o 
  -2   6  13      154.06      127.77      5.74 o 
  -1   6  13      122.34      117.26      5.72 o 
   0   6  13      241.45      236.93      9.66 o 
   1   6  13      597.42      607.24      8.80 o 
   2   6  13      643.54      685.53     22.16 o 
   3   6  13       70.66       79.25      4.73 o 
   4   6  13      214.15      224.38      7.91 o 
   5   6  13       36.34       25.03      4.97 o 
   6   6  13       39.20       21.96      5.17 o 
  -7   7  13       10.62        2.67      6.90 o 
  -6   7  13       37.91       44.01      5.79 o 
  -5   7  13      167.74      148.67      7.05 o 
  -4   7  13       74.18       78.53      5.38 o 
  -3   7  13      411.39      374.08     10.36 o 
  -2   7  13       19.82       14.18      3.37 o 
  -1   7  13      160.04      161.93      5.01 o 
   0   7  13       81.62       75.79      3.71 o 
   1   7  13      568.64      603.86     10.34 o 
   2   7  13     1486.18     1494.97     37.53 o 
   3   7  13      328.39      311.86      9.07 o 
   4   7  13      110.09      102.34      5.77 o 
   5   7  13       45.17       36.06      5.11 o 
   6   7  13      161.97      178.18     10.95 o 
  -6   8  13        3.08        9.12      4.90 o 
  -5   8  13        6.62        2.77      4.21 o 
  -4   8  13       36.62       27.16      4.56 o 
  -3   8  13        2.95        0.67      3.47 o 
  -2   8  13      357.37      347.58      9.81 o 
  -1   8  13      112.63      118.26      4.50 o 
   0   8  13       32.36       31.66      6.37 o 
   1   8  13        0.04       -2.29      2.57 o 
   2   8  13      635.80      627.43     19.49 o 
   3   8  13       77.53       76.11      5.06 o 
   4   8  13        0.45        4.14      3.84 o 
   5   8  13       91.52       99.07      6.25 o 
  -6   9  13      126.63      127.22     10.19 o 
  -5   9  13        0.11       -2.13      4.23 o 
  -4   9  13       73.06       74.18      5.52 o 
  -3   9  13        0.00        4.57      5.31 o 
  -2   9  13        5.31        3.70      3.48 o 
  -1   9  13        1.38        1.54      2.67 o 
   0   9  13     1024.00     1024.53     15.82 o 
   1   9  13        4.64        2.89      3.12 o 
   2   9  13      412.65      458.69     16.47 o 
   3   9  13       22.21       18.38      5.35 o 
   4   9  13       21.53       14.94      6.45 o 
   5   9  13        0.41        4.35      4.91 o 
  -5  10  13       20.18       21.52      5.29 o 
  -4  10  13       96.84       91.71      7.16 o 
  -3  10  13       14.68        9.54      4.42 o 
  -2  10  13      264.70      242.76      8.73 o 
  -1  10  13      258.85      232.10      8.33 o 
   0  10  13       56.40       26.44      7.14 o 
   1  10  13       56.95       50.98     12.69 o 
   2  10  13      264.65      277.82     12.99 o 
   3  10  13       68.22       79.05      5.47 o 
   4  10  13       35.49       29.02      5.30 o 
  -5  11  13       22.14       20.08      5.60 o 
  -4  11  13       38.55       34.48      6.57 o 
  -3  11  13        0.12       -2.01      4.22 o 
  -2  11  13       36.95       37.44      5.35 o 
  -1  11  13        1.87       -2.50      4.23 o 
   0  11  13      294.87      303.55      9.83 o 
   1  11  13        0.53       -2.00      5.14 o 
   3  11  13       32.81       25.18      8.00 o 
  -4  12  13      144.97      156.20     10.23 o 
  -3  12  13       35.20       38.27      5.95 o 
  -2  12  13       32.50       31.59      5.58 o 
  -1  12  13      131.65      124.31      7.14 o 
   0  12  13      105.84      100.94      8.16 o 
   1  12  13       13.94       13.61      6.38 o 
  -2  13  13        1.79        4.97      5.27 o 
  -1  13  13       80.91       95.39      6.81 o 
   0  13  13       63.57       73.80      6.99 o 
  -8   0  14       77.02       89.05      9.81 o 
  -6   0  14      108.42      115.42      9.14 o 
  -4   0  14        9.35        9.52      4.71 o 
  -2   0  14       26.53       27.46      4.90 o 
   0   0  14     1540.34     1653.84     26.28 o 
   2   0  14      281.50      287.04      7.37 o 
   4   0  14      297.58      236.58      7.60 o 
   6   0  14        8.70       11.04      4.26 o 
  -8   1  14       83.03       98.55      7.54 o 
  -7   1  14       18.98       19.40      4.99 o 
  -6   1  14        9.79        3.72      4.66 o 
  -5   1  14       38.21       46.91      4.89 o 
  -4   1  14       70.87       71.69      4.71 o 
  -3   1  14      469.92      479.19     11.24 o 
  -2   1  14      768.00      796.18     15.28 o 
  -1   1  14      172.36      183.62      9.40 o 
   0   1  14       28.67       28.55      4.82 o 
   1   1  14       53.84       50.20      2.83 o 
   2   1  14       48.33       47.60      3.58 o 
   3   1  14        0.92        0.04      1.85 o 
   4   1  14      410.45      392.32      8.31 o 
   5   1  14       40.34       30.99      4.10 o 
   6   1  14        2.07       -3.17      3.17 o 
  -8   2  14        0.13       -1.45      5.47 o 
  -7   2  14      117.57      117.68      6.88 o 
  -6   2  14       65.74       61.97      6.04 o 
  -5   2  14       28.23       33.44      4.81 o 
  -4   2  14       49.58       55.17      6.21 o 
  -3   2  14      240.64      242.39      7.66 o 
  -2   2  14       18.95       11.29      3.06 o 
  -1   2  14        6.03        1.32      1.86 o 
   0   2  14      800.86      818.66     10.62 o 
   1   2  14       12.53        7.91      2.04 o 
   2   2  14       10.14       13.11      3.51 o 
   3   2  14      432.13      435.40      8.49 o 
   4   2  14       68.44       57.81      5.05 o 
   5   2  14      141.27      128.29      5.08 o 
   6   2  14       41.90       41.18      6.58 o 
  -7   3  14       62.12       58.98      6.27 o 
  -6   3  14        4.89        7.61      4.25 o 
  -5   3  14        3.57        0.66      3.39 o 
  -4   3  14      169.86      171.28      6.84 o 
  -3   3  14      409.05      398.53     16.99 o 
  -2   3  14      286.68      292.72     11.47 o 
  -1   3  14      404.12      430.98      8.16 o 
   0   3  14      111.00      108.33      4.05 o 
   1   3  14      146.48      144.23      4.35 o 
   2   3  14        9.17        6.30      2.91 o 
   3   3  14      723.43      689.48     11.52 o 
   4   3  14      195.21      224.74      6.20 o 
   5   3  14      198.56      213.59      6.43 o 
   6   3  14        2.94       10.45      5.66 o 
  -7   4  14       37.05       37.84      5.78 o 
  -6   4  14      122.57      131.16      6.81 o 
  -5   4  14      104.86      113.81      6.26 o 
  -4   4  14      547.74      589.68     19.18 o 
  -3   4  14      240.84      241.67      7.79 o 
  -2   4  14      288.96      303.36     12.28 o 
  -1   4  14      206.34      212.28      5.52 o 
   0   4  14      380.23      389.44      9.40 o 
   1   4  14      167.11      163.43      5.80 o 
   2   4  14      445.28      434.42      8.25 o 
   3   4  14        1.81       -1.32      2.36 o 
   4   4  14      139.39      149.92      5.21 o 
   5   4  14      110.17       92.15      5.60 o 
   6   4  14      164.41      162.69      7.86 o 
  -7   5  14       58.81       61.60      6.68 o 
  -6   5  14       28.29       26.68      5.19 o 
  -5   5  14        0.02       -0.19      5.00 o 
  -4   5  14        1.44        5.42      3.45 o 
  -3   5  14        6.13        0.96      3.15 o 
  -2   5  14      401.78      421.66     10.52 o 
  -1   5  14      468.19      492.42      9.12 o 
   0   5  14       10.77        2.56      2.35 o 
   1   5  14        2.74        1.51      2.13 o 
   2   5  14      307.23      318.61      6.96 o 
   3   5  14      189.39      188.50      6.90 o 
   4   5  14      392.71      386.05     10.59 o 
   5   5  14       12.75       10.82      4.18 o 
   6   5  14       52.46       44.15      5.74 o 
  -7   6  14       12.61        4.39      5.06 o 
  -6   6  14        0.01       -5.52      5.52 o 
  -5   6  14      185.07      186.84      7.80 o 
  -4   6  14       86.99       84.57      5.52 o 
  -3   6  14      377.69      396.03     10.68 o 
  -2   6  14      965.22     1005.92     19.20 o 
  -1   6  14      117.15      122.28      4.50 o 
   0   6  14     3264.55     3240.59     48.75 o 
   1   6  14        0.09       -1.71      4.00 o 
   2   6  14       31.14       17.73      3.63 o 
   3   6  14       27.50       25.01      4.10 o 
   4   6  14        3.41       -0.50      3.60 o 
   5   6  14      127.35      143.49      7.09 o 
   6   6  14      135.92      149.80      7.80 o 
  -6   7  14        1.70        1.15      4.64 o 
  -5   7  14      272.67      273.14      9.57 o 
  -4   7  14        0.01        2.81      3.51 o 
  -3   7  14      478.69      480.01     12.22 o 
  -2   7  14       93.80       96.76      5.50 o 
  -1   7  14       62.17       60.97      3.58 o 
   0   7  14      129.19      113.00      6.52 o 
   1   7  14       85.52       71.63      6.90 o 
   2   7  14        0.32        1.00      3.27 o 
   3   7  14      131.96      121.52      5.96 o 
   4   7  14       30.53       26.46      4.63 o 
   5   7  14      105.30      104.21      9.52 o 
  -6   8  14        0.19       -3.38      6.88 o 
  -5   8  14       37.16       27.43      5.20 o 
  -4   8  14       16.88       11.73      4.01 o 
  -3   8  14        6.58        3.58      3.40 o 
  -2   8  14        0.33       -0.09      3.28 o 
  -1   8  14      476.66      477.83      9.43 o 
   0   8  14       90.04       84.93      4.43 o 
   1   8  14     1067.97     1150.80     30.18 o 
   2   8  14        0.01       -3.48      5.05 o 
   3   8  14        4.22        2.07      3.75 o 
   4   8  14       17.03       15.81      4.33 o 
   5   8  14       11.91        4.35      4.60 o 
  -6   9  14       19.45        4.09      6.95 o 
  -5   9  14        0.62       -4.53      7.12 o 
  -4   9  14       55.45       60.20      6.05 o 
  -3   9  14        2.88        4.76      4.08 o 
  -2   9  14       32.78       31.72      4.90 o 
  -1   9  14       96.40       88.72      4.37 o 
   0   9  14       81.36       86.00      4.34 o 
   1   9  14      104.91      103.14      8.52 o 
   2   9  14       14.27        7.81      5.52 o 
   3   9  14      296.06      308.09      9.79 o 
   4   9  14        4.46        6.65      4.39 o 
  -5  10  14       54.16       41.27      6.46 o 
  -4  10  14        0.37       -5.48      5.59 o 
  -3  10  14        0.00        1.31      4.15 o 
  -2  10  14       55.30       49.89      5.43 o 
  -1  10  14       26.42       23.01      4.59 o 
   0  10  14        0.03        1.29      3.09 o 
   1  10  14      540.49      570.93     18.75 o 
   2  10  14       51.82       47.88      7.43 o 
   3  10  14       48.02       41.20      7.23 o 
   4  10  14      226.66      234.50      9.05 o 
  -4  11  14       26.12       27.35      5.53 o 
  -3  11  14      493.67      479.05     13.53 o 
  -2  11  14       16.44       21.42      4.99 o 
  -1  11  14        0.07       -3.98      3.98 o 
   0  11  14       36.26       69.68      8.57 o 
   3  11  14      198.45      231.85     13.04 o 
  -3  12  14       50.34       47.67     14.64 o 
  -2  12  14        0.02       -4.62      4.62 o 
  -1  12  14       28.77       29.19      6.81 o 
   0  12  14       18.19       19.86      5.04 o 
  -7   0  15        0.31        2.62      6.52 o 
  -5   0  15       57.98       52.12      7.38 o 
  -3   0  15      379.13      385.25     14.14 o 
  -1   0  15     1489.07     1522.49     35.22 o 
   1   0  15      665.21      668.79     19.28 o 
   3   0  15        2.32       -2.52      3.81 o 
   5   0  15       39.33       30.47      4.79 o 
  -7   1  15       38.22       57.54      7.26 o 
  -6   1  15        4.03       -0.98      4.02 o 
  -5   1  15       67.56       73.13      5.64 o 
  -4   1  15        5.14        2.66      3.25 o 
  -3   1  15       16.91       11.66      3.36 o 
  -2   1  15        0.72        1.53      6.85 o 
  -1   1  15      309.68      321.12      8.40 o 
   0   1  15      108.20      101.68      3.30 o 
   1   1  15       84.24       79.95      4.47 o 
   2   1  15      716.66      640.98     10.67 o 
   3   1  15       85.24       83.64      3.79 o 
   4   1  15       56.40       39.69      3.64 o 
   5   1  15       42.29       49.45      6.47 o 
   6   1  15        0.57        2.25      3.17 o 
  -7   2  15      198.70      207.98      8.81 o 
  -6   2  15       34.76       25.54      5.03 o 
  -5   2  15      236.62      217.78      8.21 o 
  -4   2  15       10.60       10.85      6.16 o 
  -3   2  15       10.54        3.73      3.10 o 
  -2   2  15       22.13       19.10      3.40 o 
  -1   2  15       86.88       78.31      3.58 o 
   0   2  15        0.10       -1.47      1.74 o 
   1   2  15      337.37      320.63      6.71 o 
   2   2  15      139.10      134.81      5.85 o 
   3   2  15      845.56      823.69     16.60 o 
   4   2  15       21.63       17.64      5.63 o 
   5   2  15       13.76        8.66      4.96 o 
   6   2  15       90.83       97.17      5.21 o 
  -7   3  15        9.84       11.56      5.07 o 
  -6   3  15        1.58       -0.48      5.00 o 
  -5   3  15        1.20        0.25      3.68 o 
  -4   3  15      200.00      204.24      7.61 o 
  -3   3  15       15.29       10.21      3.37 o 
  -2   3  15      297.70      285.17      8.21 o 
  -1   3  15       87.77       86.33      3.81 o 
   0   3  15       16.05        6.45      2.34 o 
   1   3  15      221.24      239.98      5.77 o 
   2   3  15        1.22        2.35      2.40 o 
   3   3  15      377.91      414.53     11.48 o 
   4   3  15       64.20       69.95      4.75 o 
   5   3  15       22.26       19.29      6.16 o 
   6   3  15        4.51        1.48      6.07 o 
  -7   4  15        0.83        0.03      4.71 o 
  -6   4  15        0.31        2.90      4.21 o 
  -5   4  15       35.95       35.79      5.66 o 
  -4   4  15       18.45       25.87      4.15 o 
  -3   4  15       16.32       13.18      5.14 o 
  -2   4  15      520.58      557.84     12.52 o 
  -1   4  15       38.39       29.62      3.46 o 
   0   4  15      119.38      117.41      4.21 o 
   1   4  15      510.24      514.21     11.58 o 
   2   4  15       14.04        6.97      3.00 o 
   3   4  15        9.36        1.80      2.56 o 
   4   4  15        8.89        7.65      3.06 o 
   5   4  15      150.39      164.68      7.23 o 
   6   4  15      139.65      131.41      8.57 o 
  -7   5  15       17.28       11.33      7.38 o 
  -6   5  15       36.29       34.98      5.69 o 
  -5   5  15       16.72       10.58      4.62 o 
  -4   5  15        3.74       -0.38      3.50 o 
  -3   5  15       82.25       82.56      5.27 o 
  -2   5  15      118.85      120.51      5.82 o 
  -1   5  15      292.72      282.78      6.69 o 
   0   5  15        3.35        2.18      2.46 o 
   1   5  15        2.74        0.97      2.93 o 
   2   5  15        0.01        1.04      2.45 o 
   3   5  15        9.33        3.73      3.36 o 
   4   5  15        0.01       -0.47      4.31 o 
   5   5  15      146.25      160.29      7.41 o 
  -6   6  15       73.19       79.54      7.24 o 
  -5   6  15      226.63      244.87      9.04 o 
  -4   6  15      175.27      165.40      7.17 o 
  -3   6  15       33.84       29.15      4.36 o 
  -2   6  15      324.26      336.98      9.77 o 
  -1   6  15      114.70      114.51      4.60 o 
   0   6  15      148.23      132.47      6.05 o 
   1   6  15      117.56      123.94      8.04 o 
   2   6  15      104.24       82.33      4.88 o 
   3   6  15      127.61      133.47      6.21 o 
   4   6  15       77.29       73.98      5.23 o 
   5   6  15        5.22       -2.38      4.30 o 
  -6   7  15       38.38       36.72      7.78 o 
  -5   7  15       20.81       21.94      4.90 o 
  -4   7  15      379.17      386.90     11.32 o 
  -3   7  15        0.50       -3.49      3.66 o 
  -2   7  15     1256.01     1251.87     23.21 o 
  -1   7  15       10.60        6.57      2.78 o 
   0   7  15      567.69      571.53     12.92 o 
   1   7  15        6.45       -2.28      4.66 o 
   2   7  15       79.38       85.57      5.18 o 
   3   7  15       12.47        9.16      4.03 o 
   4   7  15       22.30       18.45      4.57 o 
   5   7  15      179.57      198.89      8.42 o 
  -6   8  15       24.55       27.05      5.86 o 
  -5   8  15       51.20       60.43      6.36 o 
  -4   8  15       34.86       40.64      7.02 o 
  -3   8  15        0.11       -0.56      3.66 o 
  -2   8  15        3.02        2.00      3.71 o 
  -1   8  15        0.13       -0.04      2.77 o 
   0   8  15        6.63        2.60      2.99 o 
   1   8  15        3.38        2.62      5.19 o 
   2   8  15      192.31      195.32      7.45 o 
   3   8  15       22.98       13.11      4.27 o 
   4   8  15        9.73        5.73      5.64 o 
  -5   9  15        7.59       10.19      4.99 o 
  -4   9  15       35.50       33.18      5.38 o 
  -3   9  15      165.27      148.64      7.32 o 
  -2   9  15       13.38       16.74      4.25 o 
  -1   9  15       27.41       30.59      3.85 o 
   0   9  15      193.68      213.98      6.41 o 
   1   9  15      186.76      200.19     10.71 o 
   2   9  15       20.59       13.76      5.90 o 
   3   9  15        0.10        3.11      4.17 o 
   4   9  15       32.90       34.29      5.52 o 
  -4  10  15       28.27       37.89      5.99 o 
  -3  10  15       47.90       28.30      5.22 o 
  -2  10  15       72.79       64.26     10.99 o 
  -1  10  15        1.47       -1.50      3.92 o 
   0  10  15        5.25        7.78      3.58 o 
   1  10  15        5.24       -5.71      5.71 o 
   2  10  15       19.06        0.52      6.14 o 
  -3  11  15       46.05       43.09     13.49 o 
  -2  11  15        1.01       -1.06      4.93 o 
  -1  11  15        8.04       12.00      8.04 o 
   0  11  15       13.73        9.41      5.40 o 
   2  11  15      229.68      282.82     14.33 o 
  -2  12  15       16.14       14.37      7.26 o 
  -1  12  15        6.22        1.53      4.94 o 
   0  12  15        5.95        2.85      5.52 o 
  -6   0  16        5.62        5.47      6.00 o 
  -4   0  16      189.34      211.38     10.99 o 
  -2   0  16      210.28      220.14     10.33 o 
   0   0  16       27.01       10.04      5.24 o 
   2   0  16      417.97      372.26     13.99 o 
   4   0  16       72.71       63.78      6.90 o 
   6   0  16       56.78       84.10      8.71 o 
  -7   1  16       34.37       24.96      5.77 o 
  -6   1  16       10.50        8.11      4.39 o 
  -5   1  16       33.74       43.55      6.95 o 
  -4   1  16       82.93       84.63      5.42 o 
  -3   1  16      183.98      198.06      7.17 o 
  -2   1  16       83.16       90.24      5.01 o 
  -1   1  16      952.95      941.36     17.38 o 
   0   1  16        5.30        4.24      1.98 o 
   1   1  16       52.34       38.37      4.17 o 
   2   1  16       20.62       15.49      3.57 o 
   3   1  16       91.88       79.85      6.00 o 
   4   1  16      298.10      289.24     16.65 o 
   5   1  16       14.16        8.51      3.41 o 
   6   1  16        9.94       15.16      4.41 o 
  -7   2  16       43.12       48.42      6.43 o 
  -6   2  16       31.30       34.52      5.38 o 
  -5   2  16        6.11        4.99      4.03 o 
  -4   2  16        0.19       -3.50      3.50 o 
  -3   2  16        7.43        5.73      3.18 o 
  -2   2  16       23.84       15.16      3.63 o 
  -1   2  16       62.29       65.97      4.22 o 
   0   2  16      222.30      226.68      4.94 o 
   1   2  16       65.29       57.02      5.50 o 
   2   2  16       43.04       49.12      4.71 o 
   3   2  16      291.34      306.91      9.14 o 
   4   2  16        1.69        4.03      2.92 o 
   5   2  16       90.26       83.85      4.72 o 
  -7   3  16       81.02       75.68      7.34 o 
  -6   3  16       59.32       74.48      6.79 o 
  -5   3  16       46.78       51.28      5.82 o 
  -4   3  16      225.63      223.20      9.42 o 
  -3   3  16       32.30       27.27      5.59 o 
  -2   3  16      207.15      219.42      7.40 o 
  -1   3  16      116.62      109.33      4.23 o 
   0   3  16       66.13       71.13      4.68 o 
   1   3  16      442.70      445.42     10.73 o 
   2   3  16       26.88       18.25      5.41 o 
   3   3  16      312.24      303.24      7.19 o 
   4   3  16      165.70      166.59      6.63 o 
   5   3  16       12.55       13.84      4.16 o 
  -7   4  16       47.96       62.45     15.25 o 
  -6   4  16       42.60       43.88      5.93 o 
  -5   4  16        0.13       -1.49      4.06 o 
  -4   4  16      106.00      113.65      5.94 o 
  -3   4  16       10.90        8.48      3.71 o 
  -2   4  16       27.34       26.84      5.66 o 
  -1   4  16       39.19       35.90      3.96 o 
   0   4  16      184.22      194.46     11.16 o 
   1   4  16       66.45       73.71      3.66 o 
   2   4  16       37.43       33.57      6.50 o 
   3   4  16       77.06       57.09      5.11 o 
   4   4  16       60.87       69.49      5.44 o 
   5   4  16        1.90       -2.37      4.26 o 
  -6   5  16        0.21        0.76      4.58 o 
  -5   5  16      125.88      153.22      7.43 o 
  -4   5  16       27.88       25.65      6.57 o 
  -3   5  16        0.37       -3.38      3.43 o 
  -2   5  16       29.77       24.89      4.09 o 
  -1   5  16      565.21      576.20     10.50 o 
   0   5  16      141.23      128.74      4.67 o 
   1   5  16       23.61       15.04      5.00 o 
   2   5  16        6.25        3.53      2.61 o 
   3   5  16      218.39      222.79      7.84 o 
   4   5  16       35.09       28.74     11.02 o 
   5   5  16       69.06       74.41      6.61 o 
  -6   6  16       54.80       74.91      7.31 o 
  -5   6  16        2.25       10.19      6.33 o 
  -4   6  16        6.07        3.81      4.00 o 
  -3   6  16        2.91        7.27      3.77 o 
  -2   6  16       50.37       59.25      5.50 o 
  -1   6  16       15.64       14.94      3.04 o 
   0   6  16      462.03      472.59      9.31 o 
   1   6  16      370.59      364.83     14.33 o 
   2   6  16       55.63       52.87      5.02 o 
   3   6  16        0.00       -0.88      3.70 o 
   4   6  16       39.17       41.82      5.71 o 
   5   6  16        0.86        0.51      4.54 o 
  -6   7  16        0.13       -3.47      6.95 o 
  -5   7  16       42.42       43.02      6.01 o 
  -4   7  16       24.09       22.21      4.76 o 
  -3   7  16        7.78        8.44      4.05 o 
  -2   7  16       16.44       14.17      6.14 o 
  -1   7  16        2.31        1.52      2.83 o 
   0   7  16       30.77       36.34     10.80 o 
   1   7  16        0.15       -1.76      4.85 o 
   2   7  16        0.96       -0.72      3.63 o 
   3   7  16       65.84       49.96      5.31 o 
   4   7  16        7.58        9.48      4.44 o 
  -5   8  16       16.47       21.57      5.50 o 
  -4   8  16       85.26       85.99      7.12 o 
  -3   8  16        9.47        8.43      5.07 o 
  -2   8  16      129.79      124.28      6.74 o 
  -1   8  16       92.56       90.17      4.53 o 
   1   8  16      240.51      270.73     12.71 o 
   2   8  16        9.64        1.71      5.66 o 
   3   8  16       11.85        8.24      4.49 o 
   4   8  16        0.93        1.52      4.69 o 
  -5   9  16       47.42       45.79      8.90 o 
  -4   9  16       13.34       13.90      5.07 o 
  -3   9  16       15.19       14.35      8.71 o 
  -2   9  16        0.17        1.91      4.26 o 
  -1   9  16      113.36      113.34      6.34 o 
   0   9  16       11.12        3.99      4.33 o 
   1   9  16        1.95        0.05      5.66 o 
   2   9  16      206.19      205.43     11.61 o 
   3   9  16       18.49       12.90      8.66 o 
  -4  10  16        2.48        4.28      5.08 o 
  -3  10  16        8.28        3.34      4.67 o 
  -2  10  16       21.25       15.54      6.38 o 
  -1  10  16       81.97       88.72      6.81 o 
   0  10  16        6.01        1.19      6.00 o 
   1  10  16      233.31      251.22     12.85 o 
   2  10  16       41.99       35.98      8.04 o 
  -2  11  16       20.71       26.78      5.82 o 
  -1  11  16        0.91       -0.28      4.95 o 
  -7   0  17       37.61       43.50      9.42 o 
  -5   0  17      126.60      123.47      9.47 o 
  -3   0  17       36.74       30.32      6.33 o 
  -1   0  17       66.72       47.69      6.43 o 
   1   0  17      450.27      457.84     15.95 o 
   3   0  17      123.85      118.85      8.33 o 
   5   0  17       27.71       20.42      7.04 o 
  -7   1  17       50.17       64.70      7.08 o 
  -6   1  17       24.74       30.10      5.47 o 
  -5   1  17       43.34       47.17      5.59 o 
  -4   1  17        2.60        4.24      3.91 o 
  -3   1  17        1.45       -1.67      4.95 o 
  -2   1  17       65.12       81.23      5.01 o 
  -1   1  17      209.37      172.11      6.33 o 
   0   1  17        7.32        3.39      2.75 o 
   1   1  17        5.43        3.19      2.87 o 
   2   1  17      123.19      106.72      5.60 o 
   3   1  17        6.08        4.75      7.04 o 
   4   1  17       26.13       56.09      5.95 o 
   5   1  17        8.38        3.10     12.33 o 
  -7   2  17       21.14       25.23      5.73 o 
  -6   2  17       17.04        7.64      4.63 o 
  -5   2  17       48.36       51.85      5.56 o 
  -4   2  17       80.76       78.26      5.96 o 
  -3   2  17       51.42       55.00      5.17 o 
  -2   2  17      114.83      132.67     10.59 o 
  -1   2  17        0.17        1.10      3.09 o 
   0   2  17       13.78       14.99      5.14 o 
   1   2  17       15.92       20.34      3.65 o 
   2   2  17       13.00       18.12      5.07 o 
   3   2  17        1.60        2.00      3.67 o 
   4   2  17      114.71      106.87      6.02 o 
   5   2  17       62.07       74.64      8.45 o 
  -6   3  17       64.78       68.91      6.92 o 
  -5   3  17       75.06       85.14      6.40 o 
  -4   3  17       57.38       59.82      5.77 o 
  -3   3  17       33.91       29.80      4.56 o 
  -2   3  17      216.59      212.91      7.47 o 
  -1   3  17       14.35        6.19      3.39 o 
   0   3  17       44.40       44.69      6.52 o 
   1   3  17        9.80       10.06      3.28 o 
   2   3  17       98.13       91.86      5.19 o 
   3   3  17       60.30       66.81      9.78 o 
   4   3  17       38.35       34.11      5.02 o 
   5   3  17       47.44       60.24      6.74 o 
  -6   4  17       31.48       36.81      5.81 o 
  -5   4  17       55.51       71.01      6.52 o 
  -4   4  17      174.40      170.81      7.54 o 
  -3   4  17      107.00      114.66      6.06 o 
  -2   4  17      247.26      242.73      8.06 o 
  -1   4  17        1.68        1.58      2.72 o 
   0   4  17        1.60       -1.19      4.33 o 
   1   4  17        1.34        4.24      3.19 o 
   2   4  17       31.82       33.59      8.73 o 
   3   4  17      120.35      144.32      5.34 o 
   4   4  17      117.17      114.13      6.43 o 
   5   4  17        4.27        1.97      4.89 o 
  -6   5  17       42.89       47.50      6.38 o 
  -5   5  17        8.35        4.84      4.28 o 
  -4   5  17      194.58      211.71      8.46 o 
  -3   5  17       85.16       85.53      8.04 o 
  -2   5  17     1431.76     1502.67     26.71 o 
  -1   5  17       64.38       64.57      4.93 o 
   0   5  17      317.74      305.76     12.71 o 
   1   5  17        9.52        9.85      5.47 o 
   2   5  17        0.11       -2.10      3.55 o 
   3   5  17       21.67       17.75      4.41 o 
   4   5  17       14.28       17.80      4.63 o 
  -6   6  17       13.38       14.41      5.65 o 
  -5   6  17        8.24        4.56      4.82 o 
  -4   6  17      147.95      162.12      8.57 o 
  -3   6  17       41.48       45.24      7.16 o 
  -2   6  17      139.54      139.21      9.52 o 
  -1   6  17       81.84       76.27      4.13 o 
   0   6  17       21.11       15.14      5.28 o 
   1   6  17       29.56       28.08      6.09 o 
   2   6  17        4.85        3.68      3.52 o 
   3   6  17       23.08       19.25      4.46 o 
   4   6  17       46.56       35.27      5.59 o 
  -5   7  17        5.20        4.03      5.14 o 
  -4   7  17       27.10       16.60      4.94 o 
  -3   7  17      427.43      439.95     12.27 o 
  -2   7  17      101.97      100.63      6.19 o 
  -1   7  17        4.03        1.22      3.17 o 
   0   7  17        9.49        6.76      5.14 o 
   1   7  17       71.62       76.44      7.57 o 
   2   7  17       25.84       19.34      6.26 o 
   3   7  17       37.68       30.01      5.14 o 
   4   7  17       14.04        9.91      4.77 o 
  -5   8  17       36.04       45.78      7.40 o 
  -4   8  17       46.10       39.55      6.02 o 
  -3   8  17       39.25       47.47      5.90 o 
  -2   8  17      181.06      193.68      9.66 o 
  -1   8  17       65.09       73.30      6.52 o 
   0   8  17       26.78       21.66      6.43 o 
   1   8  17       11.01        9.38      6.28 o 
   2   8  17       14.34        4.71      6.19 o 
   3   8  17       17.64        7.24      4.90 o 
  -4   9  17        8.17        6.70      4.93 o 
  -3   9  17      104.94      119.66      7.40 o 
  -2   9  17       55.43       64.26      6.63 o 
  -1   9  17       36.43       32.60      5.37 o 
   0   9  17      169.56      196.20     11.09 o 
   1   9  17       21.55       25.65      6.95 o 
   2   9  17      258.74      302.91     14.66 o 
  -3  10  17        5.07        6.64      7.33 o 
  -2  10  17        0.34        4.36      4.92 o 
  -1  10  17       11.97       11.64      5.35 o 
   0  10  17      135.66      149.74     10.42 o 
   1  10  17       25.78       22.32      9.19 o 
  -6   0  18       35.24       68.30      9.76 o 
  -4   0  18        1.04        0.62      5.57 o 
  -2   0  18       85.63       83.06      7.62 o 
   0   0  18      736.17      674.55     20.51 o 
   2   0  18       26.75       50.17      7.38 o 
   4   0  18       34.53       54.26      8.00 o 
  -6   1  18       58.60       62.91      9.33 o 
  -5   1  18       37.75       28.45      5.20 o 
  -4   1  18       70.85       72.19      6.29 o 
  -3   1  18       32.74       20.20      4.50 o 
  -2   1  18      174.85      172.91      6.90 o 
  -1   1  18      349.84       99.39     14.87 o 
   0   1  18       67.41       60.68      4.47 o 
   1   1  18      378.36      367.62     10.11 o 
   2   1  18        0.07        0.99      3.46 o 
   3   1  18       23.96       24.13      4.37 o 
   4   1  18       19.38       27.61      4.95 o 
   5   1  18        0.76       -2.63      5.28 o 
  -6   2  18        9.21        9.99      4.69 o 
  -5   2  18       31.65       32.63      7.23 o 
  -4   2  18       55.00       62.62      6.16 o 
  -3   2  18        0.72       -1.92      3.79 o 
  -2   2  18       39.74       39.63      4.74 o 
  -1   2  18        0.01        0.54      3.16 o 
   0   2  18      129.07      103.43      7.76 o 
   1   2  18       60.11       52.60      4.98 o 
   2   2  18       16.34       14.89      3.88 o 
   3   2  18       87.32       75.19      5.66 o 
   4   2  18       10.51       12.30      5.02 o 
  -6   3  18       26.07       19.75      5.35 o 
  -5   3  18        5.66       -2.81      5.78 o 
  -4   3  18      118.92      120.27      6.50 o 
  -3   3  18       64.72       61.25      5.92 o 
  -2   3  18        0.87        3.18      3.64 o 
  -1   3  18      338.12      295.69     47.64 o 
   0   3  18       32.58       25.27      5.76 o 
   1   3  18        9.31       10.39      7.97 o 
   2   3  18        5.11        0.65      3.56 o 
   3   3  18        5.98        9.12      8.64 o 
   4   3  18       33.82       48.04      8.71 o 
  -6   4  18      283.54      327.67     11.45 o 
  -5   4  18        7.76        8.45      4.93 o 
  -4   4  18      183.29      186.29      8.06 o 
  -3   4  18      160.23      165.19      7.28 o 
  -2   4  18        0.68        3.90      3.69 o 
  -1   4  18        0.78        0.26      3.62 o 
   0   4  18        0.71       -4.81      4.81 o 
   1   4  18       51.29       65.37      9.33 o 
   2   4  18       26.64       32.74      9.59 o 
   3   4  18       81.48       94.20      5.66 o 
   4   4  18       14.59       10.61      6.90 o 
  -5   5  18       91.03       98.90      6.80 o 
  -4   5  18      146.64      175.82     12.90 o 
  -3   5  18       79.76       84.38      6.55 o 
  -2   5  18       35.14       38.20      4.96 o 
  -1   5  18       14.92        7.28      5.66 o 
   0   5  18       13.67       11.42      5.52 o 
   1   5  18       65.42       68.97      8.62 o 
   2   5  18        0.02       -2.33      5.66 o 
   3   5  18      108.16      110.35      6.31 o 
   4   5  18       48.85       48.57     15.99 o 
  -5   6  18        8.35        6.43      5.22 o 
  -4   6  18      303.60      325.79     10.88 o 
  -3   6  18        7.31        0.23      4.88 o 
  -2   6  18        3.32        3.07      4.09 o 
  -1   6  18        0.14       -0.58      4.05 o 
   0   6  18       13.69       17.04      6.00 o 
   1   6  18       42.86       72.87      8.90 o 
   2   6  18       19.68        9.71      4.52 o 
   3   6  18        0.01       -2.03      5.57 o 
  -4   7  18      207.88      219.20      9.13 o 
  -3   7  18       38.75       40.48      9.97 o 
  -2   7  18       58.29       62.26     16.16 o 
  -1   7  18       68.81       73.73      5.60 o 
   0   7  18        0.70       -4.05      5.71 o 
   1   7  18        0.96       -1.95      5.66 o 
   2   7  18       15.98       10.80      6.66 o 
   3   7  18       29.40       16.83      5.43 o 
  -4   8  18      132.64      122.22      7.62 o 
  -3   8  18       50.44       65.40      6.66 o 
  -2   8  18        6.13        7.23      4.54 o 
  -1   8  18      162.04      159.77      7.90 o 
   0   8  18      123.17      156.07     10.19 o 
   1   8  18       86.07       84.53      8.47 o 
   2   8  18       27.54       20.18      7.28 o 
  -3   9  18       84.21       94.34      7.07 o 
  -2   9  18        9.43       -1.34     11.99 o 
  -1   9  18        0.85        2.24      8.04 o 
   0   9  18        0.19       -6.24      6.24 o 
   1   9  18      134.72      156.88     10.99 o 
  -5   0  19       19.82       20.99      7.38 o 
  -3   0  19      135.07      130.75      9.38 o 
  -1   0  19        0.20       -2.67      4.81 o 
   1   0  19       34.88       30.84      6.33 o 
   3   0  19      186.38      189.72     10.90 o 
  -6   1  19        0.56        1.42      6.12 o 
  -5   1  19       20.34       32.11      5.70 o 
  -4   1  19       65.05       66.36      6.27 o 
  -3   1  19        0.21       -1.40      3.98 o 
  -2   1  19       55.26       53.66      5.20 o 
  -1   1  19       68.67       11.23      5.19 o 
   0   1  19       14.11       12.38      5.24 o 
   1   1  19       35.76       54.96      8.04 o 
   2   1  19        0.17       -3.36      3.38 o 
   3   1  19      177.88      198.07      7.96 o 
   4   1  19       48.91       71.59      9.50 o 
  -6   2  19       83.35       67.93      7.38 o 
  -5   2  19       64.40       78.42      6.96 o 
  -4   2  19       15.37       19.69      4.80 o 
  -3   2  19      830.79      888.58     18.59 o 
  -2   2  19       14.67       11.77      4.05 o 
  -1   2  19      294.57       54.12      6.76 o 
   0   2  19      367.29      376.07     15.09 o 
   1   2  19        0.07        3.40      3.47 o 
   2   2  19       35.49       39.21      4.90 o 
   3   2  19        0.02       -0.84      4.47 o 
   4   2  19        1.82        1.15      4.49 o 
  -5   3  19      118.16      133.01      7.64 o 
  -4   3  19        3.05       -0.46      5.57 o 
  -3   3  19       23.25       19.02      4.76 o 
  -2   3  19       90.63       77.54      5.40 o 
   0   3  19       15.03        8.62      5.66 o 
   1   3  19        8.49        7.94      3.77 o 
   2   3  19       17.81       18.60      5.71 o 
   3   3  19        4.28        5.41      4.20 o 
   4   3  19        7.74        8.39      4.74 o 
  -5   4  19        0.75        1.80      5.07 o 
  -4   4  19        9.23        6.25      4.68 o 
  -3   4  19        4.16        8.52      7.02 o 
  -2   4  19       61.43       66.74      5.65 o 
   0   4  19       78.53       92.67      7.57 o 
   1   4  19        1.13       -0.90      4.85 o 
   2   4  19      100.49      127.85      6.40 o 
   3   4  19      117.24      130.89      9.95 o 
  -5   5  19       85.71       95.76      7.12 o 
  -4   5  19        2.12       -2.72      4.80 o 
  -3   5  19       80.97       88.49      6.74 o 
  -2   5  19      145.61      147.25      7.88 o 
   0   5  19       13.85       17.47      6.28 o 
   1   5  19        7.89       11.61      6.38 o 
   2   5  19      237.10      289.06     13.90 o 
   3   5  19        7.30        5.28      5.76 o 
  -4   6  19      114.88      130.42      7.64 o 
  -3   6  19      102.06      108.47      6.80 o 
  -2   6  19       17.53       12.66      6.57 o 
   0   6  19       65.76       85.44      8.14 o 
   1   6  19      151.81      169.35     10.85 o 
   2   6  19       20.24       23.61      7.19 o 
   3   6  19        9.96        7.57      6.95 o 
  -4   7  19        0.28       -3.52      8.09 o 
  -3   7  19       27.29       27.12      9.42 o 
  -2   7  19       14.31        5.78      4.96 o 
   0   7  19       51.66       57.26      8.38 o 
   1   7  19        0.49        2.33      6.62 o 
   2   7  19        1.03       -1.24      6.76 o 
  -3   8  19        5.54        1.02      5.23 o 
  -2   8  19        0.07       -5.15      5.15 o 
   0   8  19      222.82      258.79     13.37 o 
   1   8  19        8.94       14.47      7.28 o 
  -4   0  20       14.23        5.95      6.85 o 
  -2   0  20        1.63        0.10      5.90 o 
   2   0  20        4.87       -0.95      5.76 o 
  -5   1  20       96.03       91.55      9.19 o 
  -4   1  20        0.28       -2.76      4.61 o 
  -3   1  20        0.28       -2.47      4.36 o 
  -2   1  20      694.12      731.71     16.02 o 
   0   1  20        7.61        6.66      5.38 o 
   1   1  20        3.39        5.62      3.98 o 
   2   1  20       92.20       92.01      5.95 o 
   3   1  20       13.26       12.23      4.76 o 
  -5   2  20        0.34        0.04      5.40 o 
  -4   2  20       38.82       43.28      9.04 o 
  -3   2  20       22.85       23.90      5.09 o 
  -2   2  20       50.69       44.51      5.59 o 
   0   2  20      405.12      444.37     16.94 o 
   1   2  20        0.53       -0.61      3.73 o 
   2   2  20      205.72      245.32      8.80 o 
   3   2  20        3.21        1.73      4.43 o 
  -5   3  20       31.96       37.51      6.51 o 
  -4   3  20      294.69      315.02     10.83 o 
  -3   3  20       21.49       27.26      5.51 o 
  -2   3  20       40.31       47.24      5.60 o 
   0   3  20        4.19        0.00      5.85 o 
   1   3  20        6.28        8.06      5.07 o 
   2   3  20       79.77      108.87      6.31 o 
   3   3  20        0.07        2.40      4.59 o 
  -4   4  20      227.74      246.32      9.71 o 
  -3   4  20       51.63       38.86     11.80 o 
  -2   4  20        4.01        0.94      5.02 o 
   0   4  20       35.44       41.74      7.85 o 
   1   4  20        0.27       -2.86      5.95 o 
   2   4  20       11.76       23.11      6.04 o 
   3   4  20       45.14       56.64      9.61 o 
  -4   5  20        0.12       -0.91      5.25 o 
  -3   5  20      386.26      401.42     12.15 o 
  -2   5  20       21.29       14.81      6.12 o 
   0   5  20        8.92       14.23      6.43 o 
   1   5  20       25.82       28.13      6.85 o 
   2   5  20        0.27        3.90      6.76 o 
  -3   6  20        0.92       -4.96      4.96 o 
  -2   6  20       39.86       40.68      5.65 o 
   0   6  20       23.61       12.61      6.90 o 
   1   6  20       38.02       39.08      7.62 o 
   2   6  20        0.99       -6.14      6.95 o 
  -2   7  20      190.01      187.96     11.90 o 
   0   7  20       13.21       13.80      7.23 o 
   1   7  20       30.87       37.65      8.23 o 
  -3   0  21      468.75      524.24     19.42 o 
   1   0  21        2.19       -4.19      5.71 o 
  -4   1  21        0.03       -5.25      5.25 o 
  -3   1  21       15.46       10.37      4.94 o 
  -2   1  21      115.57      127.11      6.83 o 
   1   1  21      227.18      254.91      9.14 o 
   2   1  21        0.02       -3.83      4.38 o 
  -4   2  21        6.88        3.26      5.35 o 
  -3   2  21        3.06        5.81      4.86 o 
  -2   2  21       90.55       88.45      6.33 o 
   0   2  21        1.12        2.09      5.95 o 
   1   2  21        8.76        9.58      5.38 o 
   2   2  21      192.34      227.95      8.93 o 
  -4   3  21       59.46       69.88     11.19 o 
  -3   3  21       53.44       48.52      6.09 o 
  -2   3  21        0.75        3.67      4.83 o 
   0   3  21       98.29       96.48      8.38 o 
   1   3  21      125.21      150.79     10.47 o 
   2   3  21        2.96       -4.42      4.42 o 
  -3   4  21      221.24      274.33      9.99 o 
  -2   4  21       84.18       86.83      6.43 o 
   0   4  21        3.21       -3.90      6.04 o 
   1   4  21       94.76      103.43      9.14 o 
  -3   5  21        2.45        5.14      7.45 o 
  -2   5  21        6.00       -7.52      7.52 o 
   0   5  21       55.84       85.44     10.28 o 
   1   5  21       49.75       66.35      9.57 o 
  -2   6  21      121.77      130.13     11.38 o 
   0   6  21       53.59       50.17      9.04 o 
  -3   1  22       42.95       59.95      7.06 o 
   1   1  22      113.12      110.05      6.83 o 
  -3   2  22        5.70        8.61      5.26 o 
   1   2  22        2.55        2.00      6.81 o 
   0   3  22       82.44      103.67      9.33 o 
                                                 
